# Supplementary material for: Phylogeography of Human and Animal Coxiella burnetii Strains: Genetic Fingerprinting of Q Fever in Belgium
Source: Front Cell Infect Microbiol. 2021 Feb 26;10:625576. doi: 10.3389/fcimb.2020.625576 (PMC7952626; doi:10.3389/fcimb.2020.625576)
Supplement: Supplementary file 2 [file Table_1.xlsx]

## Sheet: Sheet1
Supplementary Table 1: List of C. burnetii MLVA profiles detected in Belgian animal and human samples between 2010 and 2019.
N/A : no available
*: reference strains from Joulié et al., 2017
										Panel 1: minisatellite markers						Panel 2: microsatellite markers
ID	Host	Source	Motif	Country	Province	Year	CT	SNP type	MLVA Cluster	MS03	MS12	MS21	MS22	MS30	MS36	MS23	MS24	MS27	MS28	MS31	MS33	MS34
2010/00721	Cattle	Abortion material	Abortion	Belgium	LIMBURG	2010	14	2	A1	6	7	6	6	12	4	5	14	2	7	3	9	8
2010/00725	Cattle	Abortion material	Abortion	Belgium	LIMBURG	2010	13	2	A1	6	7	6	6	12	N/A	5	14	2	7	3	9	9
2010/00768	Cattle	Stomach content	Abortion	Belgium	WEST FLANDERS	2010	13	2	A1	6	7	6	6	12	4	5	12	2	7	3	9	12
2010/00789	Cattle	Abortion material	Abortion	Belgium	WEST FLANDERS	2010	12	2	A1	6	7	6	6	12	4	5	14	2	7	3	9	9
2010/00825-2	Cattle	Abortion material	Abortion	Belgium	EAST FLANDERS	2010	10	2	A1	6	7	6	6	12	4	5	13	2	7	3	9	9
2010/00985	Cattle	Abortion material	Abortion	Belgium	HAINAUT	2010	12	2	A1	6	7	6	6	12	4	5	14	2	7	3	9	8
2010/01964	Cattle	Abortion material	Abortion	Belgium	EAST FLANDERS	2010	14	2	A1	6	7	6	6	12	4	5	14	2	7	3	9	8
2010/02371	Cattle	Abortion material	Abortion	Belgium	WEST FLANDERS	2010	12	N/A	A1	6	7	6	6	12	4	5	13	2	7	3	9	13
2010/03150	Cattle	Abortion material	Abortion	Belgium	EAST FLANDERS	2010	11	N/A	N/A	6	7	6	6	12	4	5	13	2	7	3	9	13
2010/04958	Cattle	Abortion material	Abortion	Belgium	WEST FLANDERS	2010	12	2	A1	6	7	6	6	12	4	5	14	2	7	3	9	9
2010/04961	Cattle	Abortion material	Abortion	Belgium	ANVERS	2010	15	2	A1	6	7	6	6	12	4	5	14	2	7	3	N/A	10
2010/03313	Goat	Bulk tank milk	Screening	Belgium	ANVERS	2010	24	1	B4	7	7	6	6	11	13	N/A	11	3	3	3	N/A	7
2010/03987	Goat	Bulk tank milk	Screening	Belgium	NAMUR	2010	31	6	C1	6	4	7	7	12	3	N/A	11	4	5	3	N/A	2
2010/03991	Goat	Bulk tank milk	Screening	Belgium	LIMBURG	2010	34	2	A6	6	7	6	6	12	4	N/A	13	2	2	3	N/A	10
2010/05734	Goat	Bulk tank milk	Screening	Belgium	HAINAUT	2010	25	6	C1	6	4	7	7	12	3	N/A	11	4	5	3	N/A	2
2010/06606	Goat	Bulk tank milk	Screening	Belgium	HAINAUT	2010	32	6	N/A	6	4	7	7	12	3	N/A	N/A	4	5	3	N/A	2
2010/07441	Cattle	Abortion material	Abortion	Belgium	HAINAUT	2010	13	N/A	A1	6	7	6	6	12	4	5	13	2	N/A	3	9	9
2010/07446	Goat	Bulk tank milk	Screening	Belgium	NAMUR	2010	28	1	B4	7	7	6	6	11	13	N/A	11	3	3	3	N/A	7
2010/07912	Cattle	Abortion material	Abortion	Belgium	EAST FLANDERS	2010	14	2	A1	6	7	6	6	N/A	4	5	14	2	7	3	9	9
2010/08242	Cattle	Abortion material	Abortion	Belgium	HAINAUT	2010	14	2	A1	N/A	7	6	6	12	4	5	14	2	7	3	9	9
2010/10019	Goat	Bulk tank milk	Screening	Belgium	ANVERS	2010	24	1	B4	7	7	6	6	11	13	N/A	11	3	3	3	N/A	7
2010/10035	Cattle	Abortion material	Abortion	Belgium	WEST FLANDERS	2010	12	2	A1	6	7	6	6	12	4	5	14	2	7	3	9	10
2010/10179	Goat	Bulk tank milk	Screening	Belgium	EAST FLANDERS	2010	29	2	A1	6	7	6	6	12	4	N/A	13	2	7	3	9	11
2010/10384	Goat	Bulk tank milk	Screening	Belgium	ANVERS	2010	29	1	N/A	7	7	6	6	11	13	N/A	11	3	N/A	3	N/A	7
2010/10386	Goat	Bulk tank milk	Screening	Belgium	ANVERS	2010	27	1	N/A	7	7	6	6	11	N/A	N/A	11	3	3	N/A	N/A	N/A
2010/11095	Cattle	Abortion material	Abortion	Belgium	HAINAUT	2010	12	2	A1	6	7	6	6	12	4	5	14	2	7	3	9	8
2010/14165	Cattle	Abortion material	Abortion	Belgium	ANVERS	2010	13	2	A1	6	7	6	6	12	4	5	14	2	7	3	9	9
2010/14377	Cattle	Abortion material	Abortion	Belgium	BRABANT WALLON	2010	14	2	A10	6	7	6	6	12	4	5	N/A	2	N/A	3	9	8
2010/14616	Cattle	Abortion material	Abortion	Belgium	EAST FLANDERS	2010	12	N/A	A1	6	N/A	6	6	12	4	5	13	2	7	3	9	N/A
2010/15494	Cattle	Abortion material	Abortion	Belgium	EAST FLANDERS	2010	10	N/A	N/A	N/A	N/A	6	6	12	4	5	13	2	7	3	9	N/A
2010/17931	Cattle	Abortion material	Abortion	Belgium	WEST FLANDERS	2010	10	2	A1	6	7	6	6	12	4	5	14	2	7	N/A	9	9
2010/18908	Cattle	Abortion material	Abortion	Belgium	WEST FLANDERS	2010	14	N/A	A1	6	N/A	6	6	12	N/A	5	14	2	7	3	9	9
2010/19802	Cattle	Abortion material	Abortion	Belgium	NAMUR	2010	14	2	A1	6	7	6	6	12	4	5	14	2	7	3	9	11
2010/20654	Cattle	Abortion material	Abortion	Belgium	WEST FLANDERS	2010	13	2	A1	N/A	7	6	6	12	4	5	14	2	7	3	9	10
2011/00298	Cattle	Abortion material	Abortion	Belgium	NAMUR	2011	11	N/A	N/A	6	N/A	6	6	12	N/A	5	13	N/A	7	3	N/A	N/A
2011/00828	Cattle	Abortion material	Abortion	Belgium	HAINAUT	2011	15	N/A	N/A	N/A	N/A	6	6	12	4	5	13	2	5	3	N/A	9
2011/01173	Cattle	Stomach content	Abortion	Belgium	WEST FLANDERS	2011	17	N/A	A1	6	7	6	6	12	4	5	13	2	7	3	9	9
2011/02838	Cattle	Abortion material	Abortion	Belgium	LIMBURG	2011	17	N/A	N/A	6	N/A	6	N/A	12	N/A	5	13	2	7	3	9	9
2011/03521	Cattle	Abortion material	Abortion	Belgium	EAST FLANDERS	2011	19	N/A	A1	6	N/A	6	6	12	4	5	13	2	7	3	9	9
2011/05423	Cattle	Abortion material	Abortion	Belgium	EAST FLANDERS	2011	17	N/A	A1	6	N/A	6	6	12	4	5	13	2	5	3	9	9
2011/09514	Cattle	Cotyledon	Abortion	Belgium	LUXEMBOURG	2011	18	N/A	A1	6	N/A	6	6	12	N/A	5	13	2	7	3	9	9
2011/11556	Cattle	Abortion material	Abortion	Belgium	LIEGE	2011	19	N/A	A1	6	N/A	6	6	12	4	5	13	2	7	3	9	9
2011/16673	Cattle	Abortion material	Abortion	Belgium	EAST FLANDERS	2011	17	N/A	A1	6	7	6	6	12	4	5	14	2	7	3	9	4
2011/22647	Cattle	Fetus	Abortion	Belgium	LIEGE	2011	18	2	A4	6	7	6	N/A	16	4	N/A	14	2	7	3	9	10
2011/23432	Cattle	Abortion material	Abortion	Belgium	WEST FLANDERS	2011	14	2	A1	6	7	6	6	14	4	5	14	2	7	3	9	10
2012/00812	Goat	Stomach content	Abortion	Belgium	EAST FLANDERS	2012	23	2	A5	6	7	6	6	12	4	N/A	13	2	7	3	N/A	13
2012/01473	Cattle	Stomach content	Abortion	Belgium	EAST FLANDERS	2012	16	2	A1	6	7	6	6	12	4	5	14	2	7	3	9	13
2012/01684	Cattle	Abortion material	Abortion	Belgium	BRABANT WALLON	2012	17	N/A	A3	6	N/A	6	6	12	4	5	N/A	2	7	3	9	10
2012/07184	Cattle	Fetus	Abortion	Belgium	NAMUR	2012	18	1	B4	7	7	6	6	11	14	N/A	11	3	3	3	N/A	7
2012/24914	Cattle	Stomach content	Abortion	Belgium	WEST FLANDERS	2012	13	N/A	N/A	6	N/A	6	6	12	4	5	13	2	N/A	3	N/A	9
2013/10276	Cattle	Uterus	Abortion	Belgium	LUXEMBOURG	2013	14	N/A	A1	6	7	6	6	12	4	5	13	2	7	3	9	10
2013/11109	Cattle	Stomach content	Abortion	Belgium	EAST FLANDERS	2013	21	N/A	A1	6	7	6	6	12	4	5	13	2	7	3	9	9
2013/11532	Cattle	Stomach content	Abortion	Belgium	WEST FLANDERS	2013	24	N/A	A1	6	7	6	6	12	4	5	13	2	7	3	9	10
2013/11732	Cattle	Fetus	Abortion	Belgium	HAINAUT	2013	21	2	N/A	6	7	6	6	12	N/A	N/A	13	2	7	N/A	N/A	9
2014/3188	Cattle	Stomach content	Abortion	Belgium	WEST FLANDERS	2014	16	2	N/A	6	7	6	N/A	12	N/A	5	13	2	N/A	N/A	N/A	13
2014/04510	Cattle	Fetus	Abortion	Belgium	LIEGE	2014	18	2	N/A	6	7	6	6	N/A	4	N/A	13	2	7	N/A	N/A	8
2014/04659	Sheep	Bulk tank milk	Screening	Belgium	LIEGE	2014	28	1	N/A	6	N/A	N/A	N/A	N/A	N/A	1	N/A	N/A	N/A	3	N/A	N/A
2014/04892	Goat	Bulk tank milk	Screening	Belgium	ANVERS	2014	24	N/A	N/A	6	N/A	N/A	6	N/A	N/A	1	N/A	N/A	N/A	N/A	N/A	N/A
2014/08593	Goat	Bulk tank milk	Screening	Belgium	LUXEMBOURG	2014	27	1	N/A	6	7	6	6	N/A	N/A	4	N/A	3	3	3	N/A	N/A
2014/13987	Goat	Bulk tank milk	Screening	Belgium	HAINAUT	2014	30	6	N/A	6	4	7	N/A	N/A	N/A	13	N/A	4	5	3	N/A	N/A
2014/11048	Cattle	Stomach content	Abortion	Belgium	EAST FLANDERS	2014	14	2	A1	6	7	6	6	12	4	5	13	2	6	3	9	9
2014/08674	Cattle	Fetus	Abortion	Belgium	LIEGE	2014	22	2	A1	6	7	6	6	12	4	5	13	2	7	3	9	8
2014/15171	Cattle	Fetus	Abortion	Belgium	LIEGE	2014	20	2	A1	6	7	6	6	12	4	5	13	2	7	3	9	10
2014/16117	Cattle	Fetus	Abortion	Belgium	LUXEMBOURG	2014	19	N/A	A1	6	7	6	6	12	4	5	13	2	7	3	9	11
2014/17015	Cattle	Stomach content	Abortion	Belgium	EAST FLANDERS	2014	14	2	A1	6	7	6	6	12	4	5	13	2	7	3	9	13
2015/01789	Cattle	Stomach content	Abortion	Belgium	WEST FLANDERS	2015	22	2	A9	14	7	6	6	2	4	5	13	2	7	3	9	10
2015/02646	Goat	Individual milk	Abortion	Belgium	WEST FLANDERS	2015	17	N/A	A1	6	7	6	6	12	4	5	13	2	7	3	9	10
2015/03794	Cattle	Stomach content	Abortion	Belgium	WEST FLANDERS	2015	16	2	A1	6	7	6	6	12	4	5	13	2	7	3	9	11
2015/05313	Goat	Bulk tank milk	Screening	Belgium	EAST FLANDERS	2015	29	2	N/A	6	7	6	6	N/A	N/A	5	N/A	2	N/A	3	N/A	N/A
2015/05383	Cattle	Fetus	Abortion	Belgium	HAINAUT	2015	20	2	A1	6	7	6	6	12	4	5	13	2	7	3	9	12
2015/05544	Goat	Bulk tank milk	Screening	Belgium	EAST FLANDERS	2015	30	1	N/A	N/A	N/A	N/A	N/A	N/A	N/A	N/A	N/A	N/A	N/A	N/A	N/A	N/A
U1502176	Cattle	Abortion material	Abortion	Belgium	WEST FLANDERS	2015	17	2	N/A	6	7	6	6	12	4	N/A	N/A	N/A	7	3	N/A	N/A
2015/01184	Cattle	Stomach content	Abortion	Belgium	EAST FLANDERS	2015	21	2	A1	6	7	6	6	12	4	5	13	2	7	3	9	14
U1501084	Cattle	Abortion material	Abortion	Belgium	WEST FLANDERS	2015	19	2	A1	6	7	6	6	12	4	5	12	2	7	3	9	12
U1501559-1	Cattle	Abortion material	Abortion	Belgium	WEST FLANDERS	2015	20	2	A1	6	7	6	6	12	4	5	12	2	7	3	9	12
U1602405	Sheep	Bulk tank milk	Screening	Belgium	NAMUR	2016	29	1	N/A	6	7	6	6	8	4	N/A	N/A	3	N/A	3	N/A	N/A
U1602510	Goat	Bulk tank milk	Screening	Belgium	HAINAUT	2016	27	1	N/A	N/A	N/A	N/A	N/A	N/A	N/A	N/A	N/A	N/A	N/A	N/A	N/A	N/A
U1608290-1	Cattle	Abortion material	Abortion	Belgium	ANVERS	2016	13	N/A	N/A	6	7	6	6	12	4	5	N/A	2	7	3	N/A	N/A
U1608290-2	Cattle	Abortion material	Abortion	Belgium	ANVERS	2016	12	N/A	A1	6	7	6	6	12	4	5	N/A	2	7	3	9	N/A
U1608290-3	Cattle	Abortion material	Abortion	Belgium	ANVERS	2016	11	N/A	A1	6	7	6	6	12	4	5	13	2	7	3	9	8
U1608290-5	Cattle	Abortion material	Abortion	Belgium	ANVERS	2016	13	N/A	N/A	6	7	6	6	12	4	5	N/A	2	7	3	N/A	N/A
U1608290-6	Cattle	Abortion material	Abortion	Belgium	ANVERS	2016	10	2	A7	6	N/A	6	6	12	4	5	13	3	N/A	3	9	8
U1611557	Goat	Bulk tank milk	Screening	Belgium	HAINAUT	2016	27	N/A	N/A	N/A	N/A	N/A	N/A	N/A	N/A	N/A	N/A	N/A	N/A	N/A	N/A	N/A
2016/00030	Human	Biological material	Diagnosis	Belgium	EAST FLANDERS	2016	37	1	B5	7	7	6	6	11	14	18	11	3	3	3	N/A	8
2016/00073	Human	Biological material	Diagnosis	Belgium	ANVERS	2016	19	1	B7	7	7	6	6	11	14	18	N/A	3	3	3	N/A	N/A
U1708238-1	Cattle	Abortion material	Abortion	Belgium	N/A	2017	12	N/A	A1	6	7	6	6	12	4	5	13	2	7	3	9	9
U1708238-2	Cattle	Spleen	Abortion	Belgium	N/A	2017	25	N/A	A1	6	7	6	6	12	4	5	13	2	7	3	9	10
U1708238-3	Cattle	Spleen	Abortion	Belgium	N/A	2017	21	N/A	A1	6	7	6	6	12	4	5	13	2	7	3	9	10
U1708238-4	Cattle	Abortion material	Abortion	Belgium	N/A	2017	15	N/A	A1	6	7	6	6	12	4	5	13	2	7	3	9	10
U1708238-5	Cattle	Abortion material	Abortion	Belgium	N/A	2017	15	N/A	A1	6	7	6	6	12	4	5	13	2	7	3	9	15
U1708238-6	Cattle	Spleen	Abortion	Belgium	N/A	2017	19	N/A	A1	6	7	6	6	12	4	5	13	2	7	3	9	9
U1708238-8	Cattle	Abortion material	Abortion	Belgium	N/A	2017	18	N/A	A1	6	7	6	6	12	4	5	13	2	7	3	8	10
U1708238-9	Cattle	Abortion material	Abortion	Belgium	N/A	2017	15	N/A	A2	6	7	6	6	14	4	5	13	2	7	3	7	10
U1708238-10	Cattle	Abortion material	Abortion	Belgium	N/A	2017	17.2	N/A	A1	6	7	6	6	12	4	5	13	2	7	3	9	10
U1708238-11	Cattle	Abortion material	Abortion	Belgium	N/A	2017	20	N/A	A1	6	7	6	6	12	4	5	14	2	7	3	9	9
U1708238-12	Cattle	Abortion material	Abortion	Belgium	N/A	2017	18	N/A	A1	6	7	6	6	10	4	5	13	2	7	3	9	10
U1708238-13	Cattle	Abortion material	Abortion	Belgium	N/A	2017	19	N/A	A1	6	7	6	6	12	4	5	13	2	7	3	9	9
U1708238-14	Cattle	Abortion material	Abortion	Belgium	N/A	2017	20	N/A	A1	6	7	6	6	12	4	5	13	2	7	3	9	15
U1708238-15	Cattle	Spleen	Abortion	Belgium	N/A	2017	28	N/A	A1	6	7	6	6	12	4	5	13	2	7	3	9	10
U1708238-16	Cattle	Abortion material	Abortion	Belgium	N/A	2017	24	N/A	A1	6	7	6	6	12	4	5	13	2	7	3	9	10
U1708238-17	Cattle	Abortion material	Abortion	Belgium	N/A	2017	18	N/A	A1	6	7	6	6	12	4	5	13	2	7	3	9	9
U1708238-18	Cattle	Abortion material	Abortion	Belgium	N/A	2017	24	N/A	A1	6	7	6	6	12	4	5	13	2	7	3	8	1
U1708238-19	Cattle	Abortion material	Abortion	Belgium	N/A	2017	26	N/A	A1	6	7	6	6	12	4	5	14	2	7	3	9	9
U1708238-20	Cattle	Abortion material	Abortion	Belgium	N/A	2017	20	N/A	A1	6	7	6	6	12	4	5	13	2	7	3	9	N/A
U1708238-21	Cattle	Abortion material	Abortion	Belgium	N/A	2017	24	N/A	A1	6	7	6	6	12	4	5	13	2	7	3	9	10
U1708238-22	Cattle	Abortion material	Abortion	Belgium	N/A	2017	14	N/A	A1	6	7	6	6	12	4	5	13	2	7	3	9	9
U1708238-23	Cattle	Abortion material	Abortion	Belgium	N/A	2017	17	N/A	A1	6	7	6	6	12	4	5	13	2	7	3	9	9
U1708238-24	Cattle	Abortion material	Abortion	Belgium	N/A	2017	14	N/A	A1	6	7	6	6	12	4	5	13	2	7	3	9	11
U1708238-25	Cattle	Abortion material	Abortion	Belgium	N/A	2017	27	N/A	A1	6	7	6	6	12	4	5	13	2	7	3	9	8
U1708238-26	Cattle	Abortion material	Abortion	Belgium	N/A	2017	25	N/A	A1	6	7	6	6	12	4	5	13	3	7	3	9	9
U1708238-27	Cattle	Abortion material	Abortion	Belgium	N/A	2017	20	N/A	A1	6	7	6	6	12	4	5	13	2	7	3	9	1
U1708238-28	Cattle	Abortion material	Abortion	Belgium	N/A	2017	21	N/A	A1	6	7	6	6	12	4	5	13	2	7	3	9	9
U1708238-29	Cattle	Abortion material	Abortion	Belgium	N/A	2017	26	N/A	A1	6	7	6	6	12	4	5	13	2	7	3	9	9
U1708238-30	Cattle	Abortion material	Abortion	Belgium	N/A	2017	26	N/A	A1	6	7	6	6	12	4	5	13	2	7	3	9	10
U1700417	Sheep	Abortion material	Abortion	Belgium	HAINAUT	2017	11	1	B3	7	7	6	6	11	4	N/A	13	2	3	3	N/A	4
U1700565-3	Sheep	Abortion material	Abortion	Belgium	NAMUR	2017	14	1	B3	7	7	6	6	11	4	N/A	13	2	3	3	N/A	4
U1700611-1	Sheep	Spleen	Abortion	Belgium	HAINAUT	2017	22	1	B1	7	7	6	6	11	4	5	13	2	3	3	N/A	3
U1700611-2	Sheep	Stomach content	Abortion	Belgium	HAINAUT	2017	27	1	N/A	6	7	6	N/A	11	4	N/A	13	2	3	3	N/A	N/A
U1700611-3	Sheep	Abortion material	Abortion	Belgium	HAINAUT	2017	5	N/A	N/A	7	N/A	6	6	11	4	N/A	13	2	3	3	N/A	3
U1700611-5	Sheep	Stomach content	Abortion	Belgium	HAINAUT	2017	23	1	B2	7	7	6	6	11	4	3	13	2	3	3	7	3
U1701492	Sheep	Abortion material	Abortion	Belgium	LIMBURG	2017	10	2	N/A	6	7	6	N/A	N/A	4	5	13	2	7	3	N/A	N/A
U1702079	Sheep	Stomach content	Abortion	Belgium	LIMBURG	2017	21	2	A1	6	7	6	6	12	4	5	13	2	7	3	9	9
U1703552	Cattle	Abortion material	Abortion	Belgium	EAST FLANDERS	2017	10	N/A	N/A	N/A	N/A	N/A	N/A	N/A	N/A	N/A	N/A	N/A	N/A	N/A	N/A	N/A
U1706113	Goat	Bulk tank milk	Screening	Belgium	ANVERS	2017	28	N/A	A1	6	7	6	6	12	4	5	13	2	7	3	N/A	8
U1706226	Cattle	Abortion material	Abortion	Belgium	EAST FLANDERS	2017	17	N/A	A1	6	7	6	6	12	4	5	13	2	7	3	9	9
U1707664	Goat	Bulk tank milk	Screening	Belgium	LUXEMBOURG	2017	26	N/A	N/A	N/A	N/A	N/A	N/A	N/A	N/A	N/A	N/A	N/A	N/A	N/A	N/A	N/A
U1801665-2	Sheep	Spleen	Abortion	Belgium	LIEGE	2018	29	N/A	A1	6	7	6	6	12	4	5	13	2	7	3	N/A	N/A
U1802178-1	Sheep	Spleen	Abortion	Belgium	HAINAUT	2018	30	N/A	N/A	6	7	6	6	12	N/A	5	13	2	7	3	N/A	N/A
U1802523	Sheep	Bulk tank milk	Screening	Belgium	HAINAUT	2018	30	1	N/A	7	7	7	6	11	N/A	N/A	N/A	2	5	3	5	8
U1802530	Sheep	Bulk tank milk	Screening	Belgium	HAINAUT	2018	28	6	C3	6	4	7	7	2	3	5	N/A	4	5	3	NA	2
U1808763	Human	Biological material	Diagnosis	Belgium	NAMUR	2018	16	1	B6	7	7	6	6	11	14	14	11	2	3	3	9	3
U1803684	Cattle	Stomach content	Abortion	Belgium	WEST FLANDERS	2018	25	N/A	A1	6	7	6	6	12	4	5	13	2	7	3	9	13
U1804860	Goat	Bulk tank milk	Screening	Belgium	LIEGE	2018	26	N/A	A1	6	7	6	6	10	4	5	13	2	7	3	9	9
U1806378	Cattle	Stomach content	Abortion	Belgium	EAST FLANDERS	2018	17	N/A	A1	6	7	6	6	12	4	5	13	2	7	3	9	13
U1806445-3	Cattle	Abortion material	Abortion	Belgium	N/A	2018	30	N/A	N/A	6	7	6	6	12	4	N/A	13	2	7	N/A	9	N/A
U1806900	Goat	Bulk tank milk	Screening	Belgium	LIEGE	2018	26	N/A	A1	6	7	6	6	12	4	5	13	2	7	3	9	9
U1807780	Cattle	Abortion material	Abortion	Belgium	EAST FLANDERS	2018	8	N/A	A1	6	7	6	6	12	4	5	13	4	7	3	9	9
U1808444	Goat	Bulk tank milk	Screening	Belgium	LUXEMBOURG	2018	29	N/A	N/A	6	7	6	6	11	N/A	N/A	N/A	2	3	N/A	N/A	N/A
U1809347	Cattle	Abortion material	Abortion	Belgium	N/A	2018	29	N/A	N/A	6	N/A	6	6	12	4	5	N/A	2	7	3	N/A	N/A
U1810860	Cattle	Stomach content	Abortion	Belgium	EAST FLANDERS	2018	27	N/A	A1	6	7	6	N/A	12	4	5	13	2	7	3	9	13
U1901763	Cattle	Abortion material	Abortion	Belgium	WEST FLANDERS	2019	7	N/A	A1	6	7	6	6	12	4	5	13	2	7	3	9	9
U1901942	Sheep	Stomach content	Abortion	Belgium	WEST FLANDERS	2019	26	N/A	A1	6	7	6	6	12	4	5	13	2	7	N/A	9	13
U1902101	Cattle	Abortion material	Abortion	Belgium	WEST FLANDERS	2019	11	N/A	A1	6	7	6	6	12	4	5	13	2	7	3	9	13
U1908689-2	Cattle	Abortion material	Abortion	Belgium	HAINAUT	2019	13	N/A	A8	6	7	6	6	12	4	14	13	2	7	N/A	9	10
U1905697	Cattle	Stomach content	Abortion	Belgium	ANVERS	2019	29	N/A	A1	6	7	6	6	12	4	5	13	2	7	3	9	9
U1909659-2	Human	Biological material	Diagnosis	Belgium	BRUSSELS	2019	24	6	C2	6	4	7	6	12	14	N/A	N/A	4	5	3	6	2
Henzerling*	Human	Reference strain	N/A	Italy	N/A	1935	N/A	N/A	B	7	N/A	6	6	11	N/A	3	9	3	3	5	4	3
Nine Mile	Tick	Reference strain	N/A	United States	N/A	1945	N/A	3	A	7	8	6	6	12	4	8	27	4	6	5	9	5
Priscilla Q177*	Goat	Reference strain	N/A	United States	N/A	1980	N/A	N/A	C	6	N/A	6	7	12	N/A	7	8	4	5	3	7	2
Q154*	Human	Reference strain	N/A	United States	N/A	1976	N/A	N/A	C	6	N/A	6	7	12	N/A	4	11	4	5	3	7	2
Q212*	Human	Reference strain	N/A	Canada	N/A	1981	N/A	N/A	C	6	N/A	6	6	12	N/A	2	10	3	4	4	7	2
Q321*	Cow's milk	Reference strain	N/A	Russia	N/A		N/A	N/A	C	6	N/A	7	6	12	N/A	9	17	3	8	3	6	2
Dugway 5J108-111*	Rodent	Reference strain	N/A	United States	N/A	1957	N/A	N/A	C	6	N/A	6	6	12	N/A	4	7	4	4	3	8	3
CbNL01*	Goat	Reference strain	N/A	Netherlands	N/A	2007	N/A	N/A	B	7	N/A	6	6	5	13	N/A	11	3	3	3	N/A	7
			²
