# Supplementary material for: Phylogeography of Human and Animal Coxiella burnetii Strains: Genetic Fingerprinting of Q Fever in Belgium
Source: Front Cell Infect Microbiol. 2021 Feb 26;10:625576. doi: 10.3389/fcimb.2020.625576 (PMC7952626; doi:10.3389/fcimb.2020.625576)
Supplement: Supplementary file 6 [file Table_5.xlsx]

## Sheet: Sheet1
Supplementary Table 5: Database containing MLVA genotypes detected in European positive samples collected from the present study, the online MLVA database and previous publications.
N/A: no available
						Panel 1: minisatellite markers										Panel 2: microsatellite markers
Reference	DOI/Link	Host	Source	Country	Year	MS01	MS03	MS07	MS12	MS20	MS21	MS22	MS26	MS30	MS36	MS23	MS24	MS27	MS28	MS31	MS33	MS34
Boarbi, 2014	http://dx.doi.org/10.1016/j.vetmic.2014.01.025	Tick	Reference strain	United states	1935	N/A	7	N/A	8	N/A	6	6	N/A	12	4	8	27	4	6	5	9	5
Boarbi, 2014	http://dx.doi.org/10.1016/j.vetmic.2014.01.025	Goat	Bulk tank milk	Belgium	2010	N/A	7	N/A	7	N/A	6	6	N/A	11	13	N/A	11	3	3	3	N/A	7
Boarbi, 2014	http://dx.doi.org/10.1016/j.vetmic.2014.01.026	Goat	Bulk tank milk	Belgium	2010	N/A	6	N/A	4	N/A	7	7	N/A	12	3	N/A	11	4	5	3	N/A	2
Boarbi, 2014	http://dx.doi.org/10.1016/j.vetmic.2014.01.025	Goat	Bulk tank milk	Belgium	2010	N/A	6	N/A	7	N/A	6	6	N/A	12	4	N/A	13	2	2	3	N/A	10
Boarbi, 2014	http://dx.doi.org/10.1016/j.vetmic.2014.01.025	Goat	Bulk tank milk	Belgium	2010	N/A	6	N/A	4	N/A	7	7	N/A	12	3	N/A	11	4	5	3	N/A	2
Boarbi, 2014	http://dx.doi.org/10.1016/j.vetmic.2014.01.025	Goat	Bulk tank milk	Belgium	2010	N/A	6	N/A	4	N/A	7	7	N/A	12	3	N/A	N/A	4	5	3	N/A	2
Boarbi, 2014	http://dx.doi.org/10.1016/j.vetmic.2014.01.025	Goat	Bulk tank milk	Belgium	2010	N/A	7	N/A	7	N/A	6	6	N/A	11	13	N/A	11	3	3	3	N/A	7
Boarbi, 2014	http://dx.doi.org/10.1016/j.vetmic.2014.01.025	Goat	Bulk tank milk	Belgium	2010	N/A	7	N/A	7	N/A	6	6	N/A	11	13	N/A	11	3	3	3	N/A	7
Boarbi, 2014	http://dx.doi.org/10.1016/j.vetmic.2014.01.025	Goat	Bulk tank milk	Belgium	2010	N/A	6	N/A	7	N/A	6	6	N/A	12	4	N/A	13	2	7	3	9	11
Boarbi, 2014	http://dx.doi.org/10.1016/j.vetmic.2014.01.025	Goat	Bulk tank milk	Belgium	2010	N/A	7	N/A	7	N/A	6	6	N/A	11	13	N/A	11	3	N/A	3	N/A	7
Boarbi, 2014	http://dx.doi.org/10.1016/j.vetmic.2014.01.025	Goat	Bulk tank milk	Belgium	2010	N/A	7	N/A	7	N/A	6	6	N/A	11	N/A	N/A	11	3	3	N/A	N/A	N/A
Boarbi, 2014	http://dx.doi.org/10.1016/j.vetmic.2014.01.025	Goat	Stomach content	Belgium	2012	N/A	6	N/A	7	N/A	6	6	N/A	12	4	N/A	13	2	7	3	N/A	13
This article		Cattle	Abortion material	Belgium	2010	N/A	6	N/A	7	N/A	6	6	N/A	12	4	5	14	2	7	3	9	8
This article		Cattle	Abortion material	Belgium	2010	N/A	6	N/A	7	N/A	6	6	N/A	12	N/A	5	14	2	7	3	9	9
This article		Cattle	Stomach content	Belgium	2010	N/A	6	N/A	7	N/A	6	6	N/A	12	4	5	12	2	7	3	9	12
This article		Cattle	Abortion material	Belgium	2010	N/A	6	N/A	7	N/A	6	6	N/A	12	4	5	14	2	7	3	9	9
This article		Cattle	Abortion material	Belgium	2010	N/A	6	N/A	7	N/A	6	6	N/A	12	4	5	13	2	7	3	9	9
This article		Cattle	Abortion material	Belgium	2010	N/A	6	N/A	7	N/A	6	6	N/A	12	4	5	14	2	7	3	9	8
This article		Cattle	Abortion material	Belgium	2010	N/A	6	N/A	7	N/A	6	6	N/A	12	4	5	14	2	7	3	9	8
This article		Cattle	Abortion material	Belgium	2010	N/A	6	N/A	7	N/A	6	6	N/A	12	4	5	13	2	7	3	9	13
This article		Cattle	Abortion material	Belgium	2010	N/A	6	N/A	7	N/A	6	6	N/A	12	4	5	13	2	7	3	9	13
This article		Cattle	Abortion material	Belgium	2010	N/A	6	N/A	7	N/A	6	6	N/A	12	4	5	14	2	7	3	9	9
This article		Cattle	Abortion material	Belgium	2010	N/A	6	N/A	7	N/A	6	6	N/A	12	4	5	14	2	7	3	N/A	10
This article		Cattle	Abortion material	Belgium	2010	N/A	6	N/A	7	N/A	6	6	N/A	12	4	5	13	2	N/A	3	9	9
This article		Cattle	Abortion material	Belgium	2010	N/A	6	N/A	7	N/A	6	6	N/A	N/A	4	5	14	2	7	3	9	9
This article		Cattle	Abortion material	Belgium	2010	N/A	N/A	N/A	7	N/A	6	6	N/A	12	4	5	14	2	7	3	9	9
This article		Cattle	Abortion material	Belgium	2010	N/A	6	N/A	7	N/A	6	6	N/A	12	4	5	14	2	7	3	9	10
This article		Cattle	Abortion material	Belgium	2010	N/A	6	N/A	7	N/A	6	6	N/A	12	4	5	14	2	7	3	9	8
This article		Cattle	Abortion material	Belgium	2010	N/A	6	N/A	7	N/A	6	6	N/A	12	4	5	14	2	7	3	9	9
This article		Cattle	Abortion material	Belgium	2010	N/A	6	N/A	7	N/A	6	6	N/A	12	4	5	N/A	2	N/A	3	9	8
This article		Cattle	Abortion material	Belgium	2010	N/A	6	N/A	N/A	N/A	6	6	N/A	12	4	5	13	2	7	3	9	N/A
This article		Cattle	Abortion material	Belgium	2010	N/A	N/A	N/A	N/A	N/A	6	6	N/A	12	4	5	13	2	7	3	9	N/A
This article		Cattle	Abortion material	Belgium	2010	N/A	6	N/A	7	N/A	6	6	N/A	12	4	5	14	2	7	N/A	9	9
This article		Cattle	Abortion material	Belgium	2010	N/A	6	N/A	N/A	N/A	6	6	N/A	12	N/A	5	14	2	7	3	9	9
This article		Cattle	Abortion material	Belgium	2010	N/A	6	N/A	7	N/A	6	6	N/A	12	4	5	14	2	7	3	9	11
This article		Cattle	Abortion material	Belgium	2010	N/A	N/A	N/A	7	N/A	6	6	N/A	12	4	5	14	2	7	3	9	10
This article		Cattle	Abortion material	Belgium	2011	N/A	6	N/A	N/A	N/A	6	6	N/A	12	N/A	5	13	N/A	7	3	N/A	N/A
This article		Cattle	Abortion material	Belgium	2011	N/A	N/A	N/A	N/A	N/A	6	6	N/A	12	4	5	13	2	5	3	N/A	9
This article		Cattle	Stomach content	Belgium	2011	N/A	6	N/A	7	N/A	6	6	N/A	12	4	5	13	2	7	3	9	9
This article		Cattle	Abortion material	Belgium	2011	N/A	6	N/A	N/A	N/A	6	N/A	N/A	12	N/A	5	13	2	7	3	9	9
This article		Cattle	Abortion material	Belgium	2011	N/A	6	N/A	N/A	N/A	6	6	N/A	12	4	5	13	2	7	3	9	9
This article		Cattle	Abortion material	Belgium	2011	N/A	6	N/A	N/A	N/A	6	6	N/A	12	4	5	13	2	5	3	9	9
This article		Cattle	Cotyledon	Belgium	2011	N/A	6	N/A	N/A	N/A	6	6	N/A	12	N/A	5	13	2	7	3	9	9
This article		Cattle	Abortion material	Belgium	2011	N/A	6	N/A	N/A	N/A	6	6	N/A	12	4	5	13	2	7	3	9	9
This article		Cattle	Abortion material	Belgium	2011	N/A	6	N/A	7	N/A	6	6	N/A	12	4	5	14	2	7	3	9	4
This article		Cattle	Fetus	Belgium	2011	N/A	6	N/A	7	N/A	6	N/A	N/A	16	4	N/A	14	2	7	3	9	10
This article		Cattle	Abortion material	Belgium	2011	N/A	6	N/A	7	N/A	6	6	N/A	14	4	5	14	2	7	3	9	10
This article		Cattle	Stomach content	Belgium	2012	N/A	6	N/A	7	N/A	6	6	N/A	12	4	5	14	2	7	3	9	13
This article		Cattle	Abortion material	Belgium	2012	N/A	6	N/A	N/A	N/A	6	6	N/A	12	4	5	N/A	2	7	3	9	10
This article		Cattle	Fetus	Belgium	2012	N/A	7	N/A	7	N/A	6	6	N/A	11	14	N/A	11	3	7	3	N/A	7
This article		Cattle	Stomach content	Belgium	2012	N/A	6	N/A	N/A	N/A	6	6	N/A	12	4	5	13	2	3	3	N/A	9
This article		Cattle	Uterus	Belgium	2013	N/A	6	N/A	7	N/A	6	6	N/A	12	4	5	13	2	7	3	9	10
This article		Cattle	Stomach content	Belgium	2013	N/A	6	N/A	7	N/A	6	6	N/A	12	4	5	13	2	7	3	9	9
This article		Cattle	Stomach content	Belgium	2013	N/A	6	N/A	7	N/A	6	6	N/A	12	4	5	13	2	7	3	9	10
This article		Cattle	Fetus	Belgium	2013	N/A	6	N/A	7	N/A	6	6	N/A	12	N/A	N/A	13	2	7	N/A	N/A	9
This article		Cattle	Stomach content	Belgium	2014	N/A	6	N/A	7	N/A	6	N/A	N/A	12	N/A	5	13	2	N/A	N/A	N/A	13
This article		Cattle	Fetus	Belgium	2014	N/A	6	N/A	7	N/A	6	6	N/A	N/A	4	N/A	13	2	7	N/A	N/A	8
This article		Sheep	Bulk tank milk	Belgium	2014	N/A	6	N/A	N/A	N/A	N/A	N/A	N/A	N/A	N/A	1	N/A	N/A	N/A	3	N/A	N/A
This article		Goat	Bulk tank milk	Belgium	2014	N/A	6	N/A	N/A	N/A	N/A	6	N/A	N/A	N/A	1	N/A	N/A	N/A	N/A	N/A	N/A
This article		Goat	Bulk tank milk	Belgium	2014	N/A	6	N/A	7	N/A	6	6	N/A	N/A	N/A	4	N/A	3	3	3	N/A	N/A
This article		Goat	Bulk tank milk	Belgium	2014	N/A	6	N/A	4	N/A	7	N/A	N/A	N/A	N/A	13	N/A	4	5	3	N/A	N/A
This article		Cattle	Stomach content	Belgium	2014	N/A	6	N/A	7	N/A	6	6	N/A	12	4	5	13	2	6	3	9	9
This article		Cattle	Fetus	Belgium	2014	N/A	6	N/A	7	N/A	6	6	N/A	12	4	5	13	2	7	3	9	8
This article		Cattle	Fetus	Belgium	2014	N/A	6	N/A	7	N/A	6	6	N/A	12	4	5	13	2	7	3	9	10
This article		Cattle	Fetus	Belgium	2014	N/A	6	N/A	7	N/A	6	6	N/A	12	4	5	13	2	7	3	9	11
This article		Cattle	Stomach content	Belgium	2014	N/A	6	N/A	7	N/A	6	6	N/A	12	4	5	13	2	7	3	9	13
This article		Cattle	Stomach content	Belgium	2015	N/A	14	N/A	7	N/A	6	6	N/A	2	4	5	13	2	7	3	9	10
This article		Goat	Bulk tank milk	Belgium	2015	N/A	6	N/A	7	N/A	6	6	N/A	12	4	5	13	2	7	3	9	10
This article		Cattle	Stomach content	Belgium	2015	N/A	6	N/A	7	N/A	6	6	N/A	12	4	5	13	2	7	3	9	11
This article		Goat	Bulk tank milk	Belgium	2015	N/A	6	N/A	7	N/A	6	6	N/A	N/A	N/A	5	N/A	2	N/A	3	N/A	N/A
This article		Cattle	Fetus	Belgium	2015	N/A	6	N/A	7	N/A	6	6	N/A	12	4	5	13	2	7	3	9	12
This article		Goat	Bulk tank milk	Belgium	2015	N/A	N/A	N/A	N/A	N/A	N/A	N/A	N/A	N/A	N/A	N/A	N/A	N/A	N/A	N/A	N/A	N/A
This article		Cattle	Abortion material	Belgium	2015	N/A	6	N/A	7	N/A	6	6	N/A	12	4	N/A	N/A	N/A	7	3	N/A	N/A
This article		Cattle	Stomach content	Belgium	2015	N/A	6	N/A	7	N/A	6	6	N/A	12	4	5	13	2	7	3	9	14
This article		Cattle	Abortion material	Belgium	2015	N/A	6	N/A	7	N/A	6	6	N/A	12	4	5	12	2	7	3	9	12
This article		Cattle	Abortion material	Belgium	2015	N/A	6	N/A	7	N/A	6	6	N/A	12	4	5	12	2	7	3	9	12
This article		Sheep	Bulk tank milk	Belgium	2016	N/A	6	N/A	7	N/A	6	6	N/A	8	4	N/A	N/A	3	N/A	3	N/A	N/A
This article		Goat	Bulk tank milk	Belgium	2016	N/A	N/A	N/A	N/A	N/A	N/A	N/A	N/A	N/A	N/A	N/A	N/A	N/A	N/A	N/A	N/A	N/A
This article		Cattle	Abortion material	Belgium	2016	N/A	6	N/A	7	N/A	6	6	N/A	12	4	5	N/A	2	7	3	N/A	N/A
This article		Cattle	Abortion material	Belgium	2016	N/A	6	N/A	7	N/A	6	6	N/A	12	4	5	N/A	2	7	3	9	N/A
This article		Cattle	Abortion material	Belgium	2016	N/A	6	N/A	7	N/A	6	6	N/A	12	4	5	13	2	7	3	9	8
This article		Cattle	Abortion material	Belgium	2016	N/A	6	N/A	7	N/A	6	6	N/A	12	4	5	N/A	2	7	3	N/A	N/A
This article		Cattle	Abortion material	Belgium	2016	N/A	6	N/A	N/A	N/A	6	6	N/A	12	4	5	13	3	N/A	3	9	8
This article		Goat	Bulk tank milk	Belgium	2016	N/A	N/A	N/A	N/A	N/A	N/A	N/A	N/A	N/A	N/A	N/A	N/A	N/A	N/A	N/A	N/A	N/A
This article		Human	Biological material	Belgium	2016	N/A	7	N/A	7	N/A	6	6	N/A	11	14	18	11	3	3	3	N/A	8
This article		Human	Biological material	Belgium	2016	N/A	7	N/A	7	N/A	6	6	N/A	11	14	18	N/A	3	3	3	N/A	N/A
This article		Cattle	Abortion material	Belgium	2017	N/A	6	N/A	7	N/A	6	6	N/A	12	4	5	13	2	7	3	9	9
This article		Cattle	Spleen	Belgium	2017	N/A	6	N/A	7	N/A	6	6	N/A	12	4	5	13	2	7	3	9	10
This article		Cattle	Spleen	Belgium	2017	N/A	6	N/A	7	N/A	6	6	N/A	12	4	5	13	2	7	3	9	10
This article		Cattle	Abortion material	Belgium	2017	N/A	6	N/A	7	N/A	6	6	N/A	12	4	5	13	2	7	3	9	10
This article		Cattle	Abortion material	Belgium	2017	N/A	6	N/A	7	N/A	6	6	N/A	12	4	5	13	2	7	3	9	15
This article		Cattle	Spleen	Belgium	2017	N/A	6	N/A	7	N/A	6	6	N/A	12	4	5	13	2	7	3	9	9
This article		Cattle	Abortion material	Belgium	2017	N/A	6	N/A	7	N/A	6	6	N/A	12	4	5	13	2	7	3	8	10
This article		Cattle	Abortion material	Belgium	2017	N/A	6	N/A	7	N/A	6	6	N/A	14	4	5	13	2	7	3	7	10
This article		Cattle	Abortion material	Belgium	2017	N/A	6	N/A	7	N/A	6	6	N/A	12	4	5	13	2	7	3	9	10
This article		Cattle	Abortion material	Belgium	2017	N/A	6	N/A	7	N/A	6	6	N/A	12	4	5	14	2	7	3	9	9
This article		Cattle	Abortion material	Belgium	2017	N/A	6	N/A	7	N/A	6	6	N/A	10	4	5	13	2	7	3	9	10
This article		Cattle	Abortion material	Belgium	2017	N/A	6	N/A	7	N/A	6	6	N/A	12	4	5	13	2	7	3	9	9
This article		Cattle	Abortion material	Belgium	2017	N/A	6	N/A	7	N/A	6	6	N/A	12	4	5	13	2	7	3	9	15
This article		Cattle	Spleen	Belgium	2017	N/A	6	N/A	7	N/A	6	6	N/A	12	4	5	13	2	7	3	9	10
This article		Cattle	Abortion material	Belgium	2017	N/A	6	N/A	7	N/A	6	6	N/A	12	4	5	13	2	7	3	9	10
This article		Cattle	Abortion material	Belgium	2017	N/A	6	N/A	7	N/A	6	6	N/A	12	4	5	13	2	7	3	9	9
This article		Cattle	Abortion material	Belgium	2017	N/A	6	N/A	7	N/A	6	6	N/A	12	4	5	13	2	7	3	8	1
This article		Cattle	Abortion material	Belgium	2017	N/A	6	N/A	7	N/A	6	6	N/A	12	4	5	14	2	7	3	9	9
This article		Cattle	Abortion material	Belgium	2017	N/A	6	N/A	7	N/A	6	6	N/A	12	4	5	13	2	7	3	9	N/A
This article		Cattle	Abortion material	Belgium	2017	N/A	6	N/A	7	N/A	6	6	N/A	12	4	5	13	2	7	3	9	10
This article		Cattle	Abortion material	Belgium	2017	N/A	6	N/A	7	N/A	6	6	N/A	12	4	5	13	2	7	3	9	9
This article		Cattle	Abortion material	Belgium	2017	N/A	6	N/A	7	N/A	6	6	N/A	12	4	5	13	2	7	3	9	9
This article		Cattle	Abortion material	Belgium	2017	N/A	6	N/A	7	N/A	6	6	N/A	12	4	5	13	2	7	3	9	11
This article		Cattle	Abortion material	Belgium	2017	N/A	6	N/A	7	N/A	6	6	N/A	12	4	5	13	2	7	3	9	8
This article		Cattle	Abortion material	Belgium	2017	N/A	6	N/A	7	N/A	6	6	N/A	12	4	5	13	3	7	3	9	9
This article		Cattle	Abortion material	Belgium	2017	N/A	6	N/A	7	N/A	6	6	N/A	12	4	5	13	2	7	3	9	1
This article		Cattle	Abortion material	Belgium	2017	N/A	6	N/A	7	N/A	6	6	N/A	12	4	5	13	2	7	3	9	9
This article		Cattle	Abortion material	Belgium	2017	N/A	6	N/A	7	N/A	6	6	N/A	12	4	5	13	2	7	3	9	9
This article		Cattle	Abortion material	Belgium	2017	N/A	6	N/A	7	N/A	6	6	N/A	12	4	5	13	2	7	3	9	10
This article		Sheep	Abortion material	Belgium	2017	N/A	7	N/A	7	N/A	6	6	N/A	11	4	N/A	13	2	3	3	N/A	4
This article		Sheep	Abortion material	Belgium	2017	N/A	7	N/A	7	N/A	6	6	N/A	11	4	N/A	13	2	3	3	N/A	4
This article		Sheep	Spleen	Belgium	2017	N/A	7	N/A	7	N/A	6	6	N/A	11	4	5	13	2	3	3	N/A	3
This article		Sheep	Stomach content	Belgium	2017	N/A	6	N/A	7	N/A	6	N/A	N/A	11	4	N/A	13	2	3	3	N/A	N/A
This article		Sheep	Abortion material	Belgium	2017	N/A	7	N/A	N/A	N/A	6	6	N/A	11	4	N/A	13	2	3	3	N/A	3
This article		Sheep	Stomach content	Belgium	2017	N/A	7	N/A	7	N/A	6	6	N/A	11	4	3	13	2	3	3	7	3
This article		Sheep	Abortion material	Belgium	2017	N/A	6	N/A	7	N/A	6	N/A	N/A	N/A	4	5	13	2	7	3	N/A	N/A
This article		Sheep	Stomach content	Belgium	2017	N/A	6	N/A	7	N/A	6	6	N/A	12	4	5	13	2	7	3	9	9
This article		Cattle	Abortion material	Belgium	2017	N/A	N/A	N/A	N/A	N/A	N/A	N/A	N/A	N/A	N/A	N/A	N/A	N/A	N/A	N/A	N/A	N/A
This article		Goat	Bulk tank milk	Belgium	2017	N/A	6	N/A	7	N/A	6	6	N/A	12	4	5	13	2	7	3	N/A	8
This article		Cattle	Abortion material	Belgium	2017	N/A	6	N/A	7	N/A	6	6	N/A	12	4	5	13	2	7	3	9	9
This article		Goat	Bulk tank milk	Belgium	2017	N/A	N/A	N/A	N/A	N/A	N/A	N/A	N/A	N/A	N/A	N/A	N/A	N/A	N/A	N/A	N/A	N/A
This article		Sheep	Spleen	Belgium	2018	N/A	6	N/A	7	N/A	6	6	N/A	12	4	5	13	2	7	3	N/A	N/A
This article		Sheep	Spleen	Belgium	2018	N/A	6	N/A	7	N/A	6	6	N/A	12	N/A	5	13	2	7	3	N/A	N/A
This article		Sheep	Bulk tank milk	Belgium	2018	N/A	7	N/A	7	N/A	7	6	N/A	11	N/A	N/A	N/A	2	5	3	5	8
This article		Sheep	Bulk tank milk	Belgium	2018	N/A	6	N/A	4	N/A	7	7	N/A	2	3	5	N/A	4	5	3		2
This article		Human	Biological material	Belgium	2018	N/A	7	N/A	7	N/A	6	6	N/A	11	14	14	11	2	3	3	9	3
This article		Cattle	Stomach content	Belgium	2018	N/A	6	N/A	7	N/A	6	6	N/A	12	4	5	13	2	7	3	9	13
This article		Goat	Bulk tank milk	Belgium	2018	N/A	6	N/A	7	N/A	6	6	N/A	10	4	5	13	2	7	3	9	9
This article		Cattle	Stomach content	Belgium	2018	N/A	6	N/A	7	N/A	6	6	N/A	12	4	5	13	2	7	3	9	13
This article		Cattle	Abortion material	Belgium	2018	N/A	6	N/A	7	N/A	6	6	N/A	12	4	N/A	13	2	7	N/A	9	N/A
This article		Goat	Bulk tank milk	Belgium	2018	N/A	6	N/A	7	N/A	6	6	N/A	12	4	5	13	2	7	3	9	9
This article		Cattle	Abortion material	Belgium	2018	N/A	6	N/A	7	N/A	6	6	N/A	12	4	5	13	4	7	3	9	9
This article		Goat	Bulk tank milk	Belgium	2018	N/A	6	N/A	7	N/A	6	6	N/A	11	N/A	N/A	N/A	2	3	N/A	N/A	N/A
This article		Cattle	Abortion material	Belgium	2018	N/A	6	N/A	N/A	N/A	6	6	N/A	12	4	5	N/A	2	7	3	N/A	N/A
This article		Cattle	Stomach content	Belgium	2018	N/A	6	N/A	7	N/A	6	N/A	N/A	12	4	5	13	2	7	3	9	13
This article		Cattle	Abortion material	Belgium	2019	N/A	6	N/A	7	N/A	6	6	N/A	12	4	5	13	2	7	3	9	9
This article		Sheep	Stomach content	Belgium	2019	N/A	6	N/A	7	N/A	6	6	N/A	12	4	5	13	2	7	N/A	9	13
This article		Cattle	Abortion material	Belgium	2019	N/A	6	N/A	7	N/A	6	6	N/A	12	4	5	13	2	7	3	9	13
This article		Cattle	Abortion material	Belgium	2019	N/A	6	N/A	7	N/A	6	6	N/A	12	4	14	13	2	7	N/A	9	10
This article		Cattle	Stomach content	Belgium	2019	N/A	6	N/A	7	N/A	6	6	N/A	12	4	5	13	2	7	3	9	9
This article		Human	Biological material	Belgium	2019	N/A	6	N/A	4	N/A	7	6	N/A	12	14	N/A	N/A	4	5	3	6	2
Račić, 2014	http://dx.doi.org/10.1016/j.vetmic.2014.08.016	Goat	Fetal tissue	Croatia	2013	4	7	8	7	19	6	6	14	11	13	3	9	3	3	2	4	4
Račić, 2014	http://dx.doi.org/10.1016/j.vetmic.2014.08.016	Goat	Placenta	Croatia	2013	4	7	8	7	19	6	6	14	11	13	3	9	3	3	2	4	4
Račić, 2014	http://dx.doi.org/10.1016/j.vetmic.2014.08.016	Goat	Vagil swab	Croatia	2012	4	7	8	7	19	6	6	11	11	13	3	9	3	3	2	4	4
Račić, 2014	http://dx.doi.org/10.1016/j.vetmic.2014.08.016	Goat	Fetal tissue	Croatia	2013	4	7	8	7	19	6	6	11	11	13	3	9	3	3	2	4	4
Račić, 2014	http://dx.doi.org/10.1016/j.vetmic.2014.08.016	Goat	Placenta	Croatia	2013	4	7	8	7	19	6	6	11	11	13	3	9	3	3	2	4	4
Račić, 2014	http://dx.doi.org/10.1016/j.vetmic.2014.08.016	Goat	Vagil swab	Croatia	2013	4	7	8	7	19	6	6	11	11	13	3	9	3	3	2	4	4
Račić, 2014	http://dx.doi.org/10.1016/j.vetmic.2014.08.016	Goat	Milk	Croatia	2013	4	7	8	7	19	6	6	11	11	13	3	9	3	3	2	4	4
Račić, 2014	http://dx.doi.org/10.1016/j.vetmic.2014.08.016	Goat	Fetal tissue	Croatia	2013	4	7	8	7	19	6	6	11	11	13	3	9	3	3	2	4	4
Račić, 2014	http://dx.doi.org/10.1016/j.vetmic.2014.08.016	Goat	Fetal tissue	Croatia	2010	4	7	8	7	19	6	6	15	11	13	N/A	9	3	3	2	4	4
Račić, 2014	http://dx.doi.org/10.1016/j.vetmic.2014.08.016	Goat	Fetal tissue	Croatia	2010	4	7	8	7	19	6	6	15	11	13	3	9	3	3	2	4	4
Račić, 2014	http://dx.doi.org/10.1016/j.vetmic.2014.08.016	Sheep	Fetal tissue	Croatia	2010	4	7	8	7	19	6	6	15	11	13	3	9	3	3	2	4	4
Račić, 2014	http://dx.doi.org/10.1016/j.vetmic.2014.08.016	Sheep	Vagil swab	Croatia	2013	4	7	8	7	19	6	6	15	11	13	3	9	3	3	2	4	4
Račić, 2014	http://dx.doi.org/10.1016/j.vetmic.2014.08.016	Cattle	Placenta	Croatia	2013	4	7	8	7	19	6	6	15	11	13	3	9	3	3	2	4	4
Račić, 2014	http://dx.doi.org/10.1016/j.vetmic.2014.08.016	Goat	Fetal tissue	Croatia	2008	4	7	8	7	19	6	6	17	11	13	N/A	9	3	3	2	4	4
Račić, 2014	http://dx.doi.org/10.1016/j.vetmic.2014.08.016	Sheep	Fetal tissue	Croatia	2011	4	7	8	7	19	6	6	17	11	13	3	9	3	3	2	4	4
Račić, 2014	http://dx.doi.org/10.1016/j.vetmic.2014.08.016	Sheep	Fetal tissue	Croatia	2012	4	7	8	7	19	6	6	13	11	13	N/A	9	3	3	2	4	4
Račić, 2014	http://dx.doi.org/10.1016/j.vetmic.2014.08.016	Sheep	Fetal tissue	Croatia	2012	4	6	8	7	19	6	6	13	11	13	3	9	3	3	2	4	4
Račić, 2014	http://dx.doi.org/10.1016/j.vetmic.2014.08.016	Goat	Fetal tissue	Croatia	2010	4	7	8	7	19	6	6	9	11	13	3	10	3	3	2	4	4
Račić, 2014	http://dx.doi.org/10.1016/j.vetmic.2014.08.016	Goat	Fetal tissue	Croatia	2010	4	7	8	7	19	6	6	9	11	13	3	10	3	3	2	4	4
Račić, 2014	http://dx.doi.org/10.1016/j.vetmic.2014.08.016	Goat	Fetal tissue	Croatia	2013	4	7	8	7	19	6	6	9	11	13	3	10	3	3	2	4	4
Račić, 2014	http://dx.doi.org/10.1016/j.vetmic.2014.08.016	Sheep	Fetal tissue	Croatia	2013	4	7	8	7	19	6	6	9	11	13	3	10	3	3	2	4	4
Račić, 2014	http://dx.doi.org/10.1016/j.vetmic.2014.08.016	Goat	Milk	Croatia	2013	4	7	8	7	19	6	6	9	11	13	3	10	3	3	2	4	4
Račić, 2014	http://dx.doi.org/10.1016/j.vetmic.2014.08.016	Goat	Vagil swab	Croatia	2013	4	7	8	7	19	6	6	9	11	13	3	10	3	3	2	4	4
Račić, 2014	http://dx.doi.org/10.1016/j.vetmic.2014.08.016	Cattle	Fetal tissue	Croatia	2011	4	7	8	13	19	6	6	12	11	13	N/A	9	3	3	2	4	4
Račić, 2014	http://dx.doi.org/10.1016/j.vetmic.2014.08.016	Goat	Fetal tissue	Croatia	2012	4	7	8	13	19	6	6	18	11	13	3	9	3	3	2	4	4
Račić, 2014	http://dx.doi.org/10.1016/j.vetmic.2014.08.016	Goat	Fetal tissue	Croatia	2010	4	7	8	9	19	6	6	13	11	13	3	7	3	3	2	4	4
Račić, 2014	http://dx.doi.org/10.1016/j.vetmic.2014.08.016	Sheep	Fetal tissue	Croatia	2013	4	7	8	11	19	6	6	15	11	13	3	7	3	3	2	4	4
Račić, 2014	http://dx.doi.org/10.1016/j.vetmic.2014.08.016	Cattle	Vagil swab	Croatia	2011	3	6	8	7	15	6	6	4	12	4	N/A	13	2	7	3	9	9
Račić, 2014	http://dx.doi.org/10.1016/j.vetmic.2014.08.016	Cattle	Milk	Croatia	2012	3	6	8	7	15	6	6	4	12	4	N/A	13	2	7	3	9	9
Račić, 2014	http://dx.doi.org/10.1016/j.vetmic.2014.08.016	Cattle	Placenta	Croatia	2013	3	6	8	7	15	6	6	4	12	4	5	13	2	7	3	9	9
Račić, 2014	http://dx.doi.org/10.1016/j.vetmic.2014.08.016	Goat	Fetal tissue	Croatia	2013	3	6	8	7	15	6	6	4	12	4	5	13	2	7	3	9	9
Račić, 2014	http://dx.doi.org/10.1016/j.vetmic.2014.08.016	Cattle	Vagil swab	Croatia	2006	3	6	8	7	15	6	6	4	12	4	5	13	2	7	3	9	11
Joulié, 2017	https://doi.org/10.1016/j.meegid.2016.12.015	Goat	N/A	France	2013	N/A	6	N/A	N/A	14	7	7	2	6	3	N/A	N/A	4	5	3	7	2
Joulié, 2017	https://doi.org/10.1016/j.meegid.2016.12.015	Cattle	N/A	France	2013	N/A	6	N/A	N/A	15	6	6	4	6	4	5	5	2	7	N/A	9	9
Joulié, 2017	https://doi.org/10.1016/j.meegid.2016.12.015	Sheep	N/A	France	2015	N/A	6	N/A	4	14	N/A	7	2	6	3	N/A	N/A	4	5	3	8	2
Joulié, 2017	https://doi.org/10.1016/j.meegid.2016.12.015	Sheep	N/A	France	2014	N/A	6	N/A	4	14	N/A	7	2	6	3	N/A	N/A	4	5	3	8	2
Joulié, 2017	https://doi.org/10.1016/j.meegid.2016.12.015	Goat	N/A	France	2014	4	6	N/A	4	14	7	7	2	6	3	5	10	4	5	3	8	2
Joulié, 2017	https://doi.org/10.1016/j.meegid.2016.12.015	Sheep	N/A	France	2015	N/A	6	N/A	4	14	7	7	2	6	3	N/A	9	4	5	3	7	2
Joulié, 2017	https://doi.org/10.1016/j.meegid.2016.12.015	Sheep	N/A	France	2014	4	6	N/A	4	14	7	7	2	6	3	N/A	9	4	5	3	8	2
Joulié, 2017	https://doi.org/10.1016/j.meegid.2016.12.015	Sheep	N/A	France	2015	4	6	N/A	4	14	7	7	2	6	3	5	9	4	5	3	8	2
Joulié, 2017	https://doi.org/10.1016/j.meegid.2016.12.015	Goat	N/A	France	2012	N/A	6	N/A	4	14	7	7	2	6	6	N/A	10	4	5	3	9	2
Joulié, 2017	https://doi.org/10.1016/j.meegid.2016.12.015	Cattle	N/A	France	2013	N/A	6	N/A	7	15	6	6	4	6	N/A	5	13	2	7	3	9	9
Joulié, 2017	https://doi.org/10.1016/j.meegid.2016.12.015	Cattle	N/A	France	2008	N/A	6	N/A	7	15	6	6	4	6	4	5	N/A	2	7	3	9	9
Joulié, 2017	https://doi.org/10.1016/j.meegid.2016.12.015	Cattle	N/A	France	2008	N/A	6	N/A	7	15	6	6	4	6	4	5	13	2	7	3	9	13
Joulié, 2017	https://doi.org/10.1016/j.meegid.2016.12.015	Cattle	N/A	France	2009	N/A	6	N/A	7	15	6	6	4	6	4	5	13	2	7	3	9	9
Joulié, 2017	https://doi.org/10.1016/j.meegid.2016.12.015	Goat	N/A	France	2013	4	6	N/A	N/A	14	7	7	2	6	3	N/A	10	N/A	5	3	8	2
Joulié, 2017	https://doi.org/10.1016/j.meegid.2016.12.015	Sheep	N/A	France	2012	4	6	4	4	14	7	7	2	6	3	N/A	9	4	5	3	7	2
Joulié, 2017	https://doi.org/10.1016/j.meegid.2016.12.015	Goat	N/A	France	2015	4	6	4	5	14	7	7	2	6	3	N/A	9	4	5	3	7	2
Joulié, 2017	https://doi.org/10.1016/j.meegid.2016.12.015	Cattle	N/A	France	2014	3	6	5	7	15	6	6	4	6	4	5	13	2	7	3	9	10
Joulié, 2017	https://doi.org/10.1016/j.meegid.2016.12.015	Goat	N/A	France	2014	N/A	6	6	N/A	14	7	7	2	6	3	N/A	9	4	5	3	7	2
Joulié, 2017	https://doi.org/10.1016/j.meegid.2016.12.015	Sheep	N/A	France	2012	N/A	6	6	N/A	14	7	7	2	6	3	N/A	9	4	5	3	7	2
Joulié, 2017	https://doi.org/10.1016/j.meegid.2016.12.015	Goat	N/A	France	2014	4	6	6	N/A	14	7	7	2	6	3	N/A	9	4	5	3	8	2
Joulié, 2017	https://doi.org/10.1016/j.meegid.2016.12.015	Goat	N/A	France	2014	N/A	6	N/A	N/A	14	7	7	2	5	3	N/A	9	N/A	5	3	8	2
Joulié, 2017	https://doi.org/10.1016/j.meegid.2016.12.015	Goat	N/A	France	2015	N/A	6	6	37	14	7	7	2	6	3	5	N/A	4	5	3	8	2
Joulié, 2017	https://doi.org/10.1016/j.meegid.2016.12.015	Goat	N/A	France	2009	4	6	6	4	14	N/A	7	2	6	3	N/A	9	4	5	3	7	2
Joulié, 2017	https://doi.org/10.1016/j.meegid.2016.12.015	Goat	N/A	France	2012	4	6	6	4	14	N/A	7	2	6	3	N/A	9	4	5	3	7	2
Joulié, 2017	https://doi.org/10.1016/j.meegid.2016.12.015	Goat	N/A	France	2014	N/A	6	6	4	14	6	7	2	6	3	N/A	9	4	5	3	7	2
Joulié, 2017	https://doi.org/10.1016/j.meegid.2016.12.015	Goat	N/A	France	2014	N/A	6	6	4	14	7	7	2	6	2	N/A	9	4	5	3	7	2
Joulié, 2017	https://doi.org/10.1016/j.meegid.2016.12.015	Goat	N/A	France	2015	N/A	6	6	4	14	7	7	2	6	3	N/A	N/A	4	5	3	7	2
Joulié, 2017	https://doi.org/10.1016/j.meegid.2016.12.015	Sheep	N/A	France	2012	4	6	6	4	14	7	7	2	6	3	N/A	8	4	5	3	7	2
Joulié, 2017	https://doi.org/10.1016/j.meegid.2016.12.015	Goat	N/A	France	2015	N/A	6	6	4	14	7	7	2	6	3	N/A	9	4	5	3	7	2
Joulié, 2017	https://doi.org/10.1016/j.meegid.2016.12.015	Goat	N/A	France	2014	N/A	6	6	4	14	7	7	2	6	3	N/A	9	4	5	3	7	2
Joulié, 2017	https://doi.org/10.1016/j.meegid.2016.12.015	Goat	N/A	France	2014	N/A	6	6	4	14	7	7	2	6	3	N/A	9	4	5	3	7	2
Joulié, 2017	https://doi.org/10.1016/j.meegid.2016.12.015	Sheep	N/A	France	2015	N/A	6	6	4	14	7	7	2	6	3	N/A	9	4	5	3	7	2
Joulié, 2017	https://doi.org/10.1016/j.meegid.2016.12.015	Goat	N/A	France	2013	N/A	6	6	4	14	7	7	2	6	3	N/A	9	4	5	3	8	2
Joulié, 2017	https://doi.org/10.1016/j.meegid.2016.12.015	Goat	N/A	France	2014	4	6	6	4	14	7	7	2	6	3	N/A	9	4	5	3	7	2
Joulié, 2017	https://doi.org/10.1016/j.meegid.2016.12.015	Goat	N/A	France	2014	4	6	6	4	14	7	7	2	6	3	N/A	9	4	5	3	7	2
Joulié, 2017	https://doi.org/10.1016/j.meegid.2016.12.015	Goat	N/A	France	2015	4	6	6	4	14	7	7	2	6	3	N/A	9	4	5	3	7	2
Joulié, 2017	https://doi.org/10.1016/j.meegid.2016.12.015	Goat	N/A	France	2012	4	6	6	4	14	7	7	2	6	3	N/A	9	4	5	3	7	2
Joulié, 2017	https://doi.org/10.1016/j.meegid.2016.12.015	Goat	N/A	France	2015	4	6	6	4	14	7	7	2	6	3	N/A	9	4	5	3	7	2
Joulié, 2017	https://doi.org/10.1016/j.meegid.2016.12.015	Goat	N/A	France	2014	4	6	6	4	14	7	7	2	6	3	N/A	9	4	5	3	7	2
Joulié, 2017	https://doi.org/10.1016/j.meegid.2016.12.015	Goat	N/A	France	2014	4	6	6	4	14	7	7	2	6	3	N/A	9	4	5	3	7	2
Joulié, 2017	https://doi.org/10.1016/j.meegid.2016.12.015	Goat	N/A	France	2014	4	7	8	7	19	6	6	4	5	4	N/A	11	3	2	3	N/A	8
Joulié, 2017	https://doi.org/10.1016/j.meegid.2016.12.015	Goat	N/A	France	2014	4	7	8	7	19	6	6	N/A	5	4	5	11	3	3	3	N/A	8
Joulié, 2017	https://doi.org/10.1016/j.meegid.2016.12.015	Goat	N/A	France	2014	N/A	7	8	7	19	6	6	2	5	4	N/A	11	3	3	3	7	8
Joulié, 2017	https://doi.org/10.1016/j.meegid.2016.12.015	Sheep	N/A	France	2013	4	6	6	4	14	7	7	2	6	3	N/A	9	4	5	3	7	2
Joulié, 2017	https://doi.org/10.1016/j.meegid.2016.12.015	Sheep	N/A	France	2013	N/A	6	6	4	14	7	7	2	6	3	N/A	9	4	5	3	7	2
Joulié, 2017	https://doi.org/10.1016/j.meegid.2016.12.015	Sheep	N/A	France	2013	4	6	6	4	14	7	7	2	6	3	N/A	9	4	5	3	7	2
Joulié, 2017	https://doi.org/10.1016/j.meegid.2016.12.015	Sheep	N/A	France	2014	4	6	6	4	14	7	7	2	6	3	N/A	9	4	5	3	7	2
Joulié, 2017	https://doi.org/10.1016/j.meegid.2016.12.015	Sheep	N/A	France	2014	4	6	6	4	14	7	7	2	6	3	N/A	9	4	5	3	7	2
Joulié, 2017	https://doi.org/10.1016/j.meegid.2016.12.015	Cattle	N/A	France	2014	4	6	6	4	14	7	7	2	6	3	N/A	9	4	5	3	8	2
Joulié, 2017	https://doi.org/10.1016/j.meegid.2016.12.015	Goat	N/A	France	2012	4	6	6	4	14	7	7	2	6	3	N/A	9	4	5	3	8	2
Joulié, 2017	https://doi.org/10.1016/j.meegid.2016.12.015	Goat	N/A	France	2014	4	6	6	4	14	7	7	2	6	3	N/A	9	4	5	3	8	2
Joulié, 2017	https://doi.org/10.1016/j.meegid.2016.12.015	Goat	N/A	France	2014	N/A	6	N/A	4	N/A	7	7	2	N/A	3	N/A	8	4	5	3	8	2
Joulié, 2017	https://doi.org/10.1016/j.meegid.2016.12.015	Goat	N/A	France	2014	4	6	6	4	14	7	7	2	6	3	N/A	9	4	5	3	8	2
Joulié, 2017	https://doi.org/10.1016/j.meegid.2016.12.015	Goat	N/A	France	2015	4	6	6	4	14	7	7	2	6	3	N/A	9	4	5	3	8	2
Joulié, 2017	https://doi.org/10.1016/j.meegid.2016.12.015	Goat	N/A	France	2015	4	6	6	4	14	7	7	2	6	3	N/A	9	4	5	N/A	N/A	N/A
Joulié, 2017	https://doi.org/10.1016/j.meegid.2016.12.015	Sheep	N/A	France	2014	4	6	6	4	14	7	7	2	6	3	N/A	9	4	5	3	8	2
Joulié, 2017	https://doi.org/10.1016/j.meegid.2016.12.015	Sheep	N/A	France	2015	4	6	6	4	14	7	7	2	6	3	N/A	9	4	5	3	8	2
Joulié, 2017	https://doi.org/10.1016/j.meegid.2016.12.015	Sheep	N/A	France	2015	N/A	6	6	4	14	7	7	2	6	3	N/A	9	5	5	3	7	2
Joulié, 2017	https://doi.org/10.1016/j.meegid.2016.12.015	Sheep	N/A	France	2015	N/A	6	6	4	14	7	7	2	6	3	N/A	9	5	5	3	7	2
Joulié, 2017	https://doi.org/10.1016/j.meegid.2016.12.015	Sheep	N/A	France	2015	N/A	6	6	4	14	7	7	2	6	3	N/A	9	5	5	3	7	2
Joulié, 2017	https://doi.org/10.1016/j.meegid.2016.12.015	Sheep	N/A	France	2014	4	6	6	4	14	7	7	2	6	3	3	9	5	5	3	7	2
Joulié, 2017	https://doi.org/10.1016/j.meegid.2016.12.015	Cattle	N/A	France	2015	3	6	6	7	15	6	6	4	6	4	5	13	2	7	3	9	10
Joulié, 2017	https://doi.org/10.1016/j.meegid.2016.12.015	Sheep	N/A	France	2015	N/A	6	6	N/A	14	7	7	2	6	3	N/A	9	4	5	3	7	2
Joulié, 2017	https://doi.org/10.1016/j.meegid.2016.12.015	Goat	N/A	France	2013	N/A	6	7	4	14	7	7	2	6	3	N/A	9	4	5	3	7	2
Joulié, 2017	https://doi.org/10.1016/j.meegid.2016.12.015	Cattle	N/A	France	2009	N/A	6	8	N/A	15	N/A	6	4	6	4	5	13	2	7	3	9	9
Joulié, 2017	https://doi.org/10.1016/j.meegid.2016.12.015	Cattle	N/A	France	2009	N/A	6	8	N/A	15	6	6	4	6	4	5	13	2	7	3	9	13
Joulié, 2017	https://doi.org/10.1016/j.meegid.2016.12.015	Cattle	N/A	France	2013	3	6	8	N/A	15	6	6	2	6	4	5	13	2	7	3	9	13
Joulié, 2017	https://doi.org/10.1016/j.meegid.2016.12.015	Cattle	N/A	France	2009	3	6	8	N/A	15	6	6	4	6	4	5	13	2	7	3	9	13
Joulié, 2017	https://doi.org/10.1016/j.meegid.2016.12.015	Cattle	N/A	France	2009	3	6	8	N/A	15	6	6	4	6	4	5	13	2	7	3	9	13
Joulié, 2017	https://doi.org/10.1016/j.meegid.2016.12.015	Cattle	N/A	France	2009	3	6	8	N/A	15	6	6	4	6	4	5	13	2	7	3	9	14
Joulié, 2017	https://doi.org/10.1016/j.meegid.2016.12.015	Cattle	N/A	France	2009	N/A	6	8	N/A	15	6	6	4	6	4	5	13	2	7	3	9	9
Joulié, 2017	https://doi.org/10.1016/j.meegid.2016.12.015	Cattle	N/A	France	2008	N/A	6	8	N/A	15	6	6	4	6	4	5	13	2	7	3	9	9
Joulié, 2017	https://doi.org/10.1016/j.meegid.2016.12.015	Cattle	N/A	France	2009	N/A	6	8	N/A	15	6	6	4	6	4	5	13	2	7	3	9	9
Joulié, 2017	https://doi.org/10.1016/j.meegid.2016.12.015	Cattle	N/A	France	2009	N/A	6	8	N/A	15	6	6	4	6	4	5	13	2	7	3	9	9
Joulié, 2017	https://doi.org/10.1016/j.meegid.2016.12.015	Cattle	N/A	France	2008	N/A	6	8	N/A	15	6	6	4	6	4	5	13	2	7	3	9	9
Joulié, 2017	https://doi.org/10.1016/j.meegid.2016.12.015	Cattle	N/A	France	2009	N/A	6	8	N/A	15	6	6	4	6	4	5	13	2	7	3	9	9
Joulié, 2017	https://doi.org/10.1016/j.meegid.2016.12.015	Cattle	N/A	France	2009	3	6	8	N/A	15	6	6	4	6	4	5	13	2	7	3	9	9
Joulié, 2017	https://doi.org/10.1016/j.meegid.2016.12.015	Cattle	N/A	France	2013	N/A	6	8	N/A	15	6	6	4	6	4	5	13	2	8	3	9	9
Joulié, 2017	https://doi.org/10.1016/j.meegid.2016.12.015	Sheep	N/A	France	2014	N/A	6	8	N/A	20	6	6	N/A	5	N/A	N/A	11	2	3	3	7	3
Joulié, 2017	https://doi.org/10.1016/j.meegid.2016.12.015	Cattle	N/A	France	2014	3	6	8	5	15	6	6	4	6	4	5	13	2	7	3	9	13
Joulié, 2017	https://doi.org/10.1016/j.meegid.2016.12.015	Cattle	N/A	France	2014	N/A	6	8	5	15	6	6	4	6	4	5	13	2	7	3	9	9
Joulié, 2017	https://doi.org/10.1016/j.meegid.2016.12.015	Cattle	N/A	France	2014	N/A	6	8	6	15	6	6	4	6	4	5	13	2	7	3	9	9
Joulié, 2017	https://doi.org/10.1016/j.meegid.2016.12.015	Cattle	N/A	France	2014	N/A	6	8	6	15	6	6	4	6	4	5	13	2	8	3	9	9
Joulié, 2017	https://doi.org/10.1016/j.meegid.2016.12.015	Cattle	N/A	France	2013	N/A	6	8	7	15	6	N/A	4	6	4	5	13	2	7	3	9	9
Joulié, 2017	https://doi.org/10.1016/j.meegid.2016.12.015	Cattle	N/A	France	2013	N/A	6	8	7	15	6	6	4	6	4	5	N/A	2	7	3	9	10
Joulié, 2017	https://doi.org/10.1016/j.meegid.2016.12.015	Cattle	N/A	France	2009	N/A	6	8	7	15	6	6	4	6	4	5	N/A	2	7	3	9	11
Joulié, 2017	https://doi.org/10.1016/j.meegid.2016.12.015	Cattle	N/A	France	2013	N/A	6	8	7	15	6	6	4	6	4	5	N/A	2	7	3	9	8
Joulié, 2017	https://doi.org/10.1016/j.meegid.2016.12.015	Cattle	N/A	France	2014	N/A	6	8	7	15	6	6	4	6	4	5	12	2	7	3	9	9
Joulié, 2017	https://doi.org/10.1016/j.meegid.2016.12.015	Cattle	N/A	France	2013	N/A	6	8	7	15	6	6	4	6	4	5	13	2	7	3	10	10
Joulié, 2017	https://doi.org/10.1016/j.meegid.2016.12.015	Cattle	N/A	France	2012	N/A	6	8	7	15	6	6	4	6	4	5	13	2	7	3	9	10
Joulié, 2017	https://doi.org/10.1016/j.meegid.2016.12.015	Cattle	N/A	France	2012	N/A	6	8	7	15	6	6	4	6	4	5	13	2	7	3	9	10
Joulié, 2017	https://doi.org/10.1016/j.meegid.2016.12.015	Cattle	N/A	France	2014	N/A	6	8	7	15	6	6	4	6	4	5	13	2	7	3	9	10
Joulié, 2017	https://doi.org/10.1016/j.meegid.2016.12.015	Cattle	N/A	France	2014	N/A	6	8	7	15	6	6	4	6	4	5	13	2	7	3	9	10
Joulié, 2017	https://doi.org/10.1016/j.meegid.2016.12.015	Cattle	N/A	France	2008	N/A	6	8	7	15	6	6	4	6	4	5	13	2	7	3	9	10
Joulié, 2017	https://doi.org/10.1016/j.meegid.2016.12.015	Cattle	N/A	France	2013	3	6	8	7	15	6	6	4	6	4	5	13	2	7	3	9	10
Joulié, 2017	https://doi.org/10.1016/j.meegid.2016.12.015	Cattle	N/A	France	2013	3	6	8	7	15	6	6	4	6	4	5	13	2	7	3	9	10
Joulié, 2017	https://doi.org/10.1016/j.meegid.2016.12.015	Cattle	N/A	France	2008	3	6	8	7	15	6	6	4	6	4	5	13	2	7	3	9	10
Joulié, 2017	https://doi.org/10.1016/j.meegid.2016.12.015	Cattle	N/A	France	2009	3	6	8	7	15	6	6	4	6	4	5	13	2	7	3	9	10
Joulié, 2017	https://doi.org/10.1016/j.meegid.2016.12.015	Cattle	N/A	France	2013	N/A	6	8	7	15	6	6	4	6	4	5	13	2	7	3	9	11
Joulié, 2017	https://doi.org/10.1016/j.meegid.2016.12.015	Cattle	N/A	France	2013	N/A	6	8	7	15	6	6	4	6	4	5	13	2	7	3	9	13
Joulié, 2017	https://doi.org/10.1016/j.meegid.2016.12.015	Cattle	N/A	France	2013	N/A	6	8	7	15	6	6	4	6	4	5	13	2	7	3	9	13
Joulié, 2017	https://doi.org/10.1016/j.meegid.2016.12.015	Cattle	N/A	France	2014	N/A	6	8	7	15	6	6	4	6	4	5	13	2	7	3	9	13
Joulié, 2017	https://doi.org/10.1016/j.meegid.2016.12.015	Cattle	N/A	France	2013	N/A	6	8	7	15	6	6	4	6	4	5	13	2	7	3	9	13
Joulié, 2017	https://doi.org/10.1016/j.meegid.2016.12.015	Cattle	N/A	France	2013	N/A	6	8	7	15	6	6	4	6	4	5	13	2	7	3	9	13
Joulié, 2017	https://doi.org/10.1016/j.meegid.2016.12.015	Cattle	N/A	France	2013	N/A	6	8	7	15	6	6	4	6	4	5	13	2	7	3	9	13
Joulié, 2017	https://doi.org/10.1016/j.meegid.2016.12.015	Cattle	N/A	France	2014	N/A	6	8	7	15	6	6	4	6	4	5	13	2	7	3	9	13
Joulié, 2017	https://doi.org/10.1016/j.meegid.2016.12.015	Cattle	N/A	France	2014	N/A	6	8	7	15	6	6	4	6	4	5	13	2	7	3	9	13
Joulié, 2017	https://doi.org/10.1016/j.meegid.2016.12.015	Cattle	N/A	France	2008	N/A	6	8	7	15	6	6	4	6	4	5	13	2	7	3	9	13
Joulié, 2017	https://doi.org/10.1016/j.meegid.2016.12.015	Cattle	N/A	France	2009	N/A	6	8	7	15	6	6	4	6	4	5	13	2	7	3	9	13
Joulié, 2017	https://doi.org/10.1016/j.meegid.2016.12.015	Cattle	N/A	France	2009	N/A	6	8	7	15	6	6	4	6	4	5	13	2	7	3	9	13
Joulié, 2017	https://doi.org/10.1016/j.meegid.2016.12.015	Cattle	N/A	France	2009	N/A	6	8	7	15	6	6	4	6	4	5	13	2	7	3	9	13
Joulié, 2017	https://doi.org/10.1016/j.meegid.2016.12.015	Cattle	N/A	France	2014	3	6	8	7	15	6	6	4	6	4	5	13	2	7	3	9	13
Joulié, 2017	https://doi.org/10.1016/j.meegid.2016.12.015	Cattle	N/A	France	2012	3	6	8	7	15	6	6	4	6	4	5	13	2	7	3	9	13
Joulié, 2017	https://doi.org/10.1016/j.meegid.2016.12.015	Cattle	N/A	France	2013	3	6	8	7	15	6	6	4	6	4	5	13	2	7	3	9	13
Joulié, 2017	https://doi.org/10.1016/j.meegid.2016.12.015	Cattle	N/A	France	2013	N/A	6	8	7	15	6	6	4	6	4	5	13	2	7	3	9	13
Joulié, 2017	https://doi.org/10.1016/j.meegid.2016.12.015	Cattle	N/A	France	2014	3	6	8	7	15	6	6	4	6	4	5	13	2	7	3	9	13
Joulié, 2017	https://doi.org/10.1016/j.meegid.2016.12.015	Cattle	N/A	France	2008	3	6	8	7	15	6	6	4	6	4	5	13	2	7	3	9	13
Joulié, 2017	https://doi.org/10.1016/j.meegid.2016.12.015	Cattle	N/A	France	2013	3	6	8	7	15	6	6	4	6	4	5	13	2	7	3	9	13
Joulié, 2017	https://doi.org/10.1016/j.meegid.2016.12.015	Cattle	N/A	France	2008	3	6	8	7	15	6	6	4	6	4	5	13	2	7	3	9	13
Joulié, 2017	https://doi.org/10.1016/j.meegid.2016.12.015	Cattle	N/A	France	2008	3	6	8	7	15	6	6	4	6	4	5	13	2	7	3	9	13
Joulié, 2017	https://doi.org/10.1016/j.meegid.2016.12.015	Cattle	N/A	France	2012	N/A	6	8	7	15	6	6	4	6	4	5	13	2	7	3	9	8
Joulié, 2017	https://doi.org/10.1016/j.meegid.2016.12.015	Cattle	N/A	France	2012	N/A	7	8	7	15	6	6	4	6	4	5	13	2	6	3	9	9
Joulié, 2017	https://doi.org/10.1016/j.meegid.2016.12.015	Cattle	N/A	France	2014	N/A	6	8	7	15	6	6	4	6	4	5	13	2	7	3	9	8
Joulié, 2017	https://doi.org/10.1016/j.meegid.2016.12.015	Cattle	N/A	France	2013	3	6	8	7	15	6	6	4	6	4	5	13	2	7	3	9	8
Joulié, 2017	https://doi.org/10.1016/j.meegid.2016.12.015	Cattle	N/A	France	2008	N/A	6	8	7	15	6	6	3	6	4	5	13	2	7	3	9	9
Joulié, 2017	https://doi.org/10.1016/j.meegid.2016.12.015	Cattle	N/A	France	2012	N/A	6	8	7	15	6	6	4	6	4	5	13	2	7	3	10	9
Joulié, 2017	https://doi.org/10.1016/j.meegid.2016.12.015	Cattle	N/A	France	2014	N/A	6	8	7	15	6	6	4	6	4	5	13	2	7	3	9	9
Joulié, 2017	https://doi.org/10.1016/j.meegid.2016.12.015	Cattle	N/A	France	2009	N/A	6	8	7	15	6	6	4	6	4	5	13	2	7	3	9	9
Joulié, 2017	https://doi.org/10.1016/j.meegid.2016.12.015	Cattle	N/A	France	2013	N/A	6	8	7	15	6	6	4	6	4	5	13	2	7	3	9	9
Joulié, 2017	https://doi.org/10.1016/j.meegid.2016.12.015	Cattle	N/A	France	2013	N/A	6	8	7	15	6	6	4	6	4	5	13	2	7	3	9	9
Joulié, 2017	https://doi.org/10.1016/j.meegid.2016.12.015	Cattle	N/A	France	2014	N/A	6	8	7	15	6	6	4	6	4	5	13	2	7	3	9	9
Joulié, 2017	https://doi.org/10.1016/j.meegid.2016.12.015	Cattle	N/A	France	2014	N/A	6	8	7	15	6	6	4	6	4	5	13	2	7	3	9	9
Joulié, 2017	https://doi.org/10.1016/j.meegid.2016.12.015	Cattle	N/A	France	2014	N/A	6	8	7	15	6	6	4	6	4	5	13	2	7	3	9	9
Joulié, 2017	https://doi.org/10.1016/j.meegid.2016.12.015	Cattle	N/A	France	2012	N/A	6	8	7	15	6	6	4	6	4	5	13	2	7	3	9	9
Joulié, 2017	https://doi.org/10.1016/j.meegid.2016.12.015	Cattle	N/A	France	2012	N/A	6	8	7	15	6	6	4	6	4	5	13	2	7	3	9	9
Joulié, 2017	https://doi.org/10.1016/j.meegid.2016.12.015	Cattle	N/A	France	2013	N/A	6	8	7	15	6	6	4	6	4	5	13	2	7	3	9	9
Joulié, 2017	https://doi.org/10.1016/j.meegid.2016.12.015	Cattle	N/A	France	2013	N/A	6	8	7	15	6	6	4	6	4	5	13	2	7	3	9	9
Joulié, 2017	https://doi.org/10.1016/j.meegid.2016.12.015	Cattle	N/A	France	2013	N/A	6	8	7	15	6	6	4	6	4	5	13	2	7	3	9	9
Joulié, 2017	https://doi.org/10.1016/j.meegid.2016.12.015	Cattle	N/A	France	2013	N/A	6	8	7	15	6	6	4	6	4	5	13	2	7	3	9	9
Joulié, 2017	https://doi.org/10.1016/j.meegid.2016.12.015	Cattle	N/A	France	2008	N/A	6	8	7	15	6	6	4	6	4	5	13	2	7	3	9	9
Joulié, 2017	https://doi.org/10.1016/j.meegid.2016.12.015	Cattle	N/A	France	2009	N/A	6	8	7	15	6	6	4	6	4	5	13	2	7	3	9	9
Joulié, 2017	https://doi.org/10.1016/j.meegid.2016.12.015	Cattle	N/A	France	2009	N/A	6	8	7	15	6	6	4	6	4	5	13	2	7	3	9	9
Joulié, 2017	https://doi.org/10.1016/j.meegid.2016.12.015	Cattle	N/A	France	2008	N/A	6	8	7	15	6	6	4	6	4	5	13	2	7	3	9	9
Joulié, 2017	https://doi.org/10.1016/j.meegid.2016.12.015	Cattle	N/A	France	2009	N/A	6	8	7	15	6	6	4	6	4	5	13	2	7	3	9	9
Joulié, 2017	https://doi.org/10.1016/j.meegid.2016.12.015	Cattle	N/A	France	2008	N/A	6	8	7	15	6	6	5	6	4	5	13	2	7	3	9	9
Joulié, 2017	https://doi.org/10.1016/j.meegid.2016.12.015	Cattle	N/A	France	2014	N/A	6	8	7	15	6	6	5	6	4	6	13	2	7	3	9	9
Joulié, 2017	https://doi.org/10.1016/j.meegid.2016.12.015	Cattle	N/A	France	2012	3	6	8	7	15	6	6	4	6	4	5	13	2	7	3	10	9
Joulié, 2017	https://doi.org/10.1016/j.meegid.2016.12.015	Cattle	N/A	France	2012	3	6	8	7	15	6	6	4	6	4	5	13	2	7	3	10	9
Joulié, 2017	https://doi.org/10.1016/j.meegid.2016.12.015	Cattle	N/A	France	2013	3	6	8	7	15	6	6	4	6	4	5	13	2	7	3	9	9
Joulié, 2017	https://doi.org/10.1016/j.meegid.2016.12.015	Cattle	N/A	France	2014	3	6	8	7	15	6	6	4	6	4	5	13	2	7	3	9	9
Joulié, 2017	https://doi.org/10.1016/j.meegid.2016.12.015	Cattle	N/A	France	2014	3	6	8	7	15	6	6	4	6	4	5	13	2	7	3	9	9
Joulié, 2017	https://doi.org/10.1016/j.meegid.2016.12.015	Cattle	N/A	France	2012	3	6	8	7	15	6	6	4	6	4	5	13	2	7	3	9	9
Joulié, 2017	https://doi.org/10.1016/j.meegid.2016.12.015	Cattle	N/A	France	2012	N/A	6	8	7	15	6	6	4	6	4	5	13	2	7	3	9	9
Joulié, 2017	https://doi.org/10.1016/j.meegid.2016.12.015	Cattle	N/A	France	2012	3	6	8	7	15	6	6	4	6	4	5	13	2	7	3	9	9
Joulié, 2017	https://doi.org/10.1016/j.meegid.2016.12.015	Cattle	N/A	France	2013	3	6	8	7	15	6	6	4	6	4	5	13	2	7	3	9	9
Joulié, 2017	https://doi.org/10.1016/j.meegid.2016.12.015	Cattle	N/A	France	2013	3	6	8	7	15	6	6	4	6	4	5	13	2	7	3	9	9
Joulié, 2017	https://doi.org/10.1016/j.meegid.2016.12.015	Cattle	N/A	France	2013	3	6	8	7	15	6	6	4	6	4	5	13	2	7	3	9	9
Joulié, 2017	https://doi.org/10.1016/j.meegid.2016.12.015	Cattle	N/A	France	2014	3	6	8	7	15	6	6	4	6	4	5	13	2	7	3	9	9
Joulié, 2017	https://doi.org/10.1016/j.meegid.2016.12.015	Cattle	N/A	France	2008	3	6	8	7	15	6	6	4	6	4	5	13	2	7	3	9	9
Joulié, 2017	https://doi.org/10.1016/j.meegid.2016.12.015	Cattle	N/A	France	2008	3	6	8	7	15	6	6	4	6	4	5	13	2	7	3	9	9
Joulié, 2017	https://doi.org/10.1016/j.meegid.2016.12.015	Cattle	N/A	France	2008	3	6	8	7	15	6	6	4	6	4	5	13	2	7	3	9	9
Joulié, 2017	https://doi.org/10.1016/j.meegid.2016.12.015	Cattle	N/A	France	2008	3	6	8	7	15	6	6	4	6	4	5	13	2	7	3	9	9
Joulié, 2017	https://doi.org/10.1016/j.meegid.2016.12.015	Cattle	N/A	France	2008	3	6	8	7	15	6	6	4	6	4	5	13	2	7	3	9	9
Joulié, 2017	https://doi.org/10.1016/j.meegid.2016.12.015	Cattle	N/A	France	2014	3	6	8	7	15	6	6	4	6	4	5	13	2	9	3	9	10
Joulié, 2017	https://doi.org/10.1016/j.meegid.2016.12.015	Cattle	N/A	France	2014	N/A	6	8	7	15	6	6	4	6	4	5	13	2	9	3	9	10
Joulié, 2017	https://doi.org/10.1016/j.meegid.2016.12.015	Goat	N/A	France	2007	4	6	8	7	19	6	6	3	5	4	4	12	2	2	3	7	2
Joulié, 2017	https://doi.org/10.1016/j.meegid.2016.12.015	Cattle	N/A	France	2013	N/A	6	8	8	15	6	6	4	6	4	5	13	2	7	N/A	9	11
Joulié, 2017	https://doi.org/10.1016/j.meegid.2016.12.015	Cattle	N/A	France	2014	N/A	6	8	N/A	15	6	6	4	6	4	5	13	2	7	3	9	13
Joulié, 2017	https://doi.org/10.1016/j.meegid.2016.12.015	Cattle	N/A	France	2013	3	6	8	N/A	15	6	6	4	6	4	5	13	2	7	3	9	9
Joulié, 2017	https://doi.org/10.1016/j.meegid.2016.12.015	Cattle	N/A	France	2013	3	7	8	7	15	6	6	4	6	4	5	13	2	7	3	9	8
Joulié, 2017	https://doi.org/10.1016/j.meegid.2016.12.015	Cattle	N/A	France	2009	N/A	6	9	N/A	15	6	6	4	6	4	5	13	2	5	3	9	9
Joulié, 2017	https://doi.org/10.1016/j.meegid.2016.12.015	Cattle	N/A	France	2009	N/A	6	9	N/A	15	6	6	4	6	4	5	13	2	7	3	9	13
Joulié, 2017	https://doi.org/10.1016/j.meegid.2016.12.015	Cattle	N/A	France	2008	N/A	6	9	N/A	15	6	6	4	6	4	5	13	2	7	3	9	9
Joulié, 2017	https://doi.org/10.1016/j.meegid.2016.12.015	Cattle	N/A	France	2009	3	6	9	N/A	15	6	6	5	6	4	5	13	2	7	3	9	9
Joulié, 2017	https://doi.org/10.1016/j.meegid.2016.12.015	Cattle	N/A	France	2014	3	6	9	5	15	6	6	4	6	4	5	13	2	7	3	9	8
Joulié, 2017	https://doi.org/10.1016/j.meegid.2016.12.015	Cattle	N/A	France	2009	N/A	6	9	7	15	6	6	4	6	4	5	N/A	2	7	3	9	10
Joulié, 2017	https://doi.org/10.1016/j.meegid.2016.12.015	Cattle	N/A	France	2008	3	6	9	7	15	6	6	4	6	4	5	N/A	2	7	3	9	9
Joulié, 2017	https://doi.org/10.1016/j.meegid.2016.12.015	Cattle	N/A	France	2013	N/A	6	9	7	15	6	6	4	6	4	5	12	2	7	3	9	10
Joulié, 2017	https://doi.org/10.1016/j.meegid.2016.12.015	Cattle	N/A	France	2013	N/A	6	9	7	15	6	6	4	6	4	5	13	2	7	3	9	N/A
Joulié, 2017	https://doi.org/10.1016/j.meegid.2016.12.015	Cattle	N/A	France	2013	N/A	6	9	7	15	6	6	4	6	4	5	13	2	7	3	10	10
Joulié, 2017	https://doi.org/10.1016/j.meegid.2016.12.015	Cattle	N/A	France	2008	N/A	6	9	7	15	6	6	4	6	4	5	13	2	7	3	9	10
Joulié, 2017	https://doi.org/10.1016/j.meegid.2016.12.015	Cattle	N/A	France	2013	3	6	9	7	15	6	6	4	6	4	5	13	2	7	3	9	11
Joulié, 2017	https://doi.org/10.1016/j.meegid.2016.12.015	Cattle	N/A	France	2013	3	6	9	7	15	6	6	4	6	4	5	13	2	7	3	9	11
Joulié, 2017	https://doi.org/10.1016/j.meegid.2016.12.015	Cattle	N/A	France	2013	N/A	6	9	7	15	6	6	4	6	4	5	13	2	7	3	9	13
Joulié, 2017	https://doi.org/10.1016/j.meegid.2016.12.015	Cattle	N/A	France	2013	N/A	6	9	7	15	6	6	4	6	4	5	13	2	7	3	9	13
Joulié, 2017	https://doi.org/10.1016/j.meegid.2016.12.015	Cattle	N/A	France	2013	N/A	6	9	7	15	6	6	4	6	4	5	13	2	7	3	9	13
Joulié, 2017	https://doi.org/10.1016/j.meegid.2016.12.015	Cattle	N/A	France	2013	3	6	9	7	15	6	6	4	6	4	5	13	2	7	3	9	13
Joulié, 2017	https://doi.org/10.1016/j.meegid.2016.12.015	Cattle	N/A	France	2013	N/A	6	8	7	15	6	6	4	6	4	5	13	2	7	3	9	13
Joulié, 2017	https://doi.org/10.1016/j.meegid.2016.12.015	Cattle	N/A	France	2013	3	6	9	7	15	6	6	4	6	4	5	13	2	7	3	9	13
Joulié, 2017	https://doi.org/10.1016/j.meegid.2016.12.015	Cattle	N/A	France	2013	3	6	9	7	15	6	6	4	6	4	5	13	2	7	3	9	13
Joulié, 2017	https://doi.org/10.1016/j.meegid.2016.12.015	Cattle	N/A	France	2013	N/A	6	9	7	15	6	6	4	6	4	5	13	2	7	3	9	5
Joulié, 2017	https://doi.org/10.1016/j.meegid.2016.12.015	Cattle	N/A	France	2008	N/A	6	9	7	15	6	6	3	6	4	5	13	2	7	3	9	9
Joulié, 2017	https://doi.org/10.1016/j.meegid.2016.12.015	Cattle	N/A	France	2014	N/A	6	9	7	15	6	6	4	6	4	5	13	2	7	3	N/A	9
Joulié, 2017	https://doi.org/10.1016/j.meegid.2016.12.015	Cattle	N/A	France	2009	N/A	6	9	7	15	6	6	4	6	4	5	13	2	7	3	9	9
Joulié, 2017	https://doi.org/10.1016/j.meegid.2016.12.015	Cattle	N/A	France	2014	N/A	6	9	7	15	6	6	4	6	4	5	13	2	7	3	9	9
Joulié, 2017	https://doi.org/10.1016/j.meegid.2016.12.015	Cattle	N/A	France	2014	N/A	6	9	5	15	6	6	4	6	4	5	13	2	7	3	9	13
Joulié, 2017	https://doi.org/10.1016/j.meegid.2016.12.015	Cattle	N/A	France	2014	N/A	7	9	7	15	6	6	4	6	4	5	13	2	7	3	9	9
Joulié, 2017	https://doi.org/10.1016/j.meegid.2016.12.015	Cattle	N/A	France	2013	N/A	6	9	7	15	6	6	4	6	4	5	13	2	7	3	9	9
Joulié, 2017	https://doi.org/10.1016/j.meegid.2016.12.015	Cattle	N/A	France	2013	N/A	6	9	7	15	6	6	4	6	4	5	13	2	7	3	9	9
Joulié, 2017	https://doi.org/10.1016/j.meegid.2016.12.015	Cattle	N/A	France	2013	N/A	6	9	7	15	6	6	4	6	4	5	13	2	7	3	9	9
Joulié, 2017	https://doi.org/10.1016/j.meegid.2016.12.015	Cattle	N/A	France	2013	N/A	6	8	9	15	6	6	4	6	4	5	13	2	7	3	9	9
Joulié, 2017	https://doi.org/10.1016/j.meegid.2016.12.015	Cattle	N/A	France	2013	N/A	6	9	7	15	6	6	4	6	4	5	13	2	7	3	9	9
Joulié, 2017	https://doi.org/10.1016/j.meegid.2016.12.015	Cattle	N/A	France	2008	N/A	6	9	7	15	6	6	4	6	4	5	13	2	7	3	9	9
Joulié, 2017	https://doi.org/10.1016/j.meegid.2016.12.015	Cattle	N/A	France	2008	N/A	6	9	7	15	6	6	4	6	4	5	13	2	7	3	9	9
Joulié, 2017	https://doi.org/10.1016/j.meegid.2016.12.015	Cattle	N/A	France	2008	N/A	6	9	7	15	6	6	4	6	4	5	13	2	7	3	9	9
Joulié, 2017	https://doi.org/10.1016/j.meegid.2016.12.015	Cattle	N/A	France	2013	3	6	9	7	15	6	6	4	6	4	N/A	13	2	7	3	9	9
Joulié, 2017	https://doi.org/10.1016/j.meegid.2016.12.015	Cattle	N/A	France	2013	3	6	9	7	15	6	6	4	6	4	5	13	2	7	3	9	9
Joulié, 2017	https://doi.org/10.1016/j.meegid.2016.12.015	Cattle	N/A	France	2008	3	6	9	7	15	6	6	4	6	4	5	13	2	7	3	9	9
Joulié, 2017	https://doi.org/10.1016/j.meegid.2016.12.015	Goat	N/A	France	2014	3	6	9	N/A	15	6	6	4	6	4	5	13	2	7	3	9	10
Joulié, 2017	https://doi.org/10.1016/j.meegid.2016.12.015	Goat	N/A	France	2014	4	6	N/A	N/A	14	7	7	2	6	3	N/A	9	4	5	3	8	2
Joulié, 2017	https://doi.org/10.1016/j.meegid.2016.12.015	Cattle	N/A	France	2012	N/A	6	N/A	N/A	15	6	6	4	6	4	5	13	2	7	3	9	13
Joulié, 2017	https://doi.org/10.1016/j.meegid.2016.12.015	Cattle	N/A	France	2012	N/A	6	N/A	N/A	15	6	6	4	6	4	5	13	4	7	3	9	9
Joulié, 2017	https://doi.org/10.1016/j.meegid.2016.12.015	Cattle	N/A	France	2014	N/A	7	N/A	7	15	6	6	N/A	5	4	N/A	13	2	3	3	N/A	3
Joulié, 2017	https://doi.org/10.1016/j.meegid.2016.12.015	Goat	N/A	France	2014	N/A	7	N/A	7	15	6	6	N/A	5	4	N/A	13	2	3	3	N/A	3
Joulié, 2017	https://doi.org/10.1016/j.meegid.2016.12.015	Sheep	N/A	France	2014	N/A	7	N/A	7	15	6	6	N/A	5	4	N/A	13	2	3	3	N/A	3
Joulié, 2017	https://doi.org/10.1016/j.meegid.2016.12.015	Sheep	N/A	France	2014	N/A	7	N/A	7	15	6	6	N/A	5	4	N/A	13	2	3	3	N/A	3
Joulié, 2017	https://doi.org/10.1016/j.meegid.2016.12.015	Goat	N/A	France	2014	4	7	N/A	7	15	6	6	N/A	5	4	N/A	13	2	3	3	N/A	3
Joulié, 2017	https://doi.org/10.1016/j.meegid.2016.12.015	Sheep	N/A	France	2014	4	7	N/A	7	15	6	6	N/A	5	4	N/A	13	2	3	3	N/A	3
Joulié, 2017	https://doi.org/10.1016/j.meegid.2016.12.015	Sheep	N/A	France	2015	4	7	N/A	7	15	6	6	N/A	5	4	N/A	13	2	3	3	N/A	3
Joulié, 2017	https://doi.org/10.1016/j.meegid.2016.12.015	Sheep	N/A	France	2014	4	7	N/A	7	15	6	6	N/A	5	4	N/A	13	2	3	3	N/A	3
Joulié, 2017	https://doi.org/10.1016/j.meegid.2016.12.015	Sheep	N/A	France	2014	N/A	7	N/A	7	15	6	6	N/A	5	4	N/A	13	2	3	3	N/A	3
Joulié, 2017	https://doi.org/10.1016/j.meegid.2016.12.015	Goat	N/A	France	2014	4	7	N/A	7	15	6	6	N/A	5	4	5	13	2	3	3	N/A	3
Joulié, 2017	https://doi.org/10.1016/j.meegid.2016.12.015	Sheep	N/A	France	2014	4	7	N/A	7	19	6	6	N/A	5	N/A	N/A	12	2	3	3	N/A	3
Joulié, 2017	https://doi.org/10.1016/j.meegid.2016.12.015	Sheep	N/A	France	2014	4	7	N/A	7	19	6	6	N/A	5	4	5	12	2	3	3	N/A	3
Joulié, 2017	https://doi.org/10.1016/j.meegid.2016.12.015	Sheep	N/A	France	2014	4	7	N/A	7	19	6	6	N/A	5	4	N/A	13	2	3	3	N/A	3
Joulié, 2017	https://doi.org/10.1016/j.meegid.2016.12.015	Sheep	N/A	France	2014	N/A	7	N/A	7	20	6	6	N/A	5	N/A	5	12	2	3	3	N/A	3
Joulié, 2017	https://doi.org/10.1016/j.meegid.2016.12.015	Goat	N/A	France	2013	4	7	6	7	19	6	6	2	5	N/A	N/A	11	3	3	3	8	7
Joulié, 2017	https://doi.org/10.1016/j.meegid.2016.12.015	Goat	N/A	France	2013	N/A	7	8	7	19	6	6	N/A	5	N/A	N/A	11	3	3	3	N/A	7
Joulié, 2017	https://doi.org/10.1016/j.meegid.2016.12.015	Goat	N/A	France	2013	N/A	7	8	N/A	20	6	6	N/A	5	N/A	N/A	11	3	3	3	9	7
Joulié, 2017	https://doi.org/10.1016/j.meegid.2016.12.015	Sheep	N/A	France	2013	N/A	7	8	N/A	20	6	6	N/A	5	3	N/A	11	2	3	3	N/A	3
Joulié, 2017	https://doi.org/10.1016/j.meegid.2016.12.015	Cattle	N/A	France	2013	N/A	7	8	N/A	20	6	6	N/A	5	3	N/A	11	3	3	3	N/A	7
Joulié, 2017	https://doi.org/10.1016/j.meegid.2016.12.015	Sheep	N/A	France	2010	4	7	8	4	15	6	6	N/A	5	4	N/A	13	2	3	3	N/A	3
Joulié, 2017	https://doi.org/10.1016/j.meegid.2016.12.015	Sheep	N/A	France	2013	4	7	8	5	15	6	6	N/A	5	4	N/A	13	2	3	3	N/A	3
Joulié, 2017	https://doi.org/10.1016/j.meegid.2016.12.015	Sheep	N/A	France	2013	N/A	7	8	5	15	6	6	N/A	5	4	N/A	13	2	3	3	N/A	3
Joulié, 2017	https://doi.org/10.1016/j.meegid.2016.12.015	Sheep	N/A	France	2014	4	7	8	5	19	6	6	N/A	5	4	N/A	12	2	3	3	N/A	3
Joulié, 2017	https://doi.org/10.1016/j.meegid.2016.12.015	Sheep	N/A	France	2014	4	7	8	5	20	6	6	11	5	N/A	3	8	3	3	2	4	4
Joulié, 2017	https://doi.org/10.1016/j.meegid.2016.12.015	Cattle	N/A	France	2013	N/A	7	8	6	19	6	6	N/A	5	N/A	N/A	11	3	3	3	N/A	7
Joulié, 2017	https://doi.org/10.1016/j.meegid.2016.12.015	Sheep	N/A	France	2007	4	7	8	7	15	6	6	N/A	5	4	N/A	13	N/A	3	3	N/A	3
Joulié, 2017	https://doi.org/10.1016/j.meegid.2016.12.015	Sheep	N/A	France	2014	N/A	7	8	7	15	6	6	N/A	5	4	N/A	13	2	3	3	N/A	3
Joulié, 2017	https://doi.org/10.1016/j.meegid.2016.12.015	Sheep	N/A	France	2012	N/A	7	8	7	15	6	6	N/A	5	4	N/A	13	2	3	3	7	3
Joulié, 2017	https://doi.org/10.1016/j.meegid.2016.12.015	Goat	N/A	France	2010	4	7	8	7	15	6	6	N/A	5	4	N/A	13	2	3	3	N/A	3
Joulié, 2017	https://doi.org/10.1016/j.meegid.2016.12.015	Goat	N/A	France	2006	4	7	8	7	15	6	6	N/A	5	4	N/A	13	2	3	3	N/A	3
Joulié, 2017	https://doi.org/10.1016/j.meegid.2016.12.015	Goat	N/A	France	2010	4	7	8	7	15	6	6	N/A	5	4	N/A	13	2	3	3	N/A	3
Joulié, 2017	https://doi.org/10.1016/j.meegid.2016.12.015	Sheep	N/A	France	2007	4	7	8	7	15	6	6	N/A	5	4	N/A	13	2	3	3	N/A	3
Joulié, 2017	https://doi.org/10.1016/j.meegid.2016.12.015	Sheep	N/A	France	2008	4	7	8	7	15	6	6	N/A	5	4	N/A	13	2	3	3	N/A	3
Joulié, 2017	https://doi.org/10.1016/j.meegid.2016.12.015	Sheep	N/A	France	2012	4	7	8	7	15	6	6	N/A	5	4	N/A	13	2	3	3	N/A	3
Joulié, 2017	https://doi.org/10.1016/j.meegid.2016.12.015	Sheep	N/A	France	2015	4	7	8	7	15	6	6	N/A	5	4	N/A	13	2	3	3	N/A	3
Joulié, 2017	https://doi.org/10.1016/j.meegid.2016.12.015	Sheep	N/A	France	2014	4	7	8	7	15	6	6	N/A	5	4	N/A	13	2	3	3	N/A	3
Joulié, 2017	https://doi.org/10.1016/j.meegid.2016.12.015	Sheep	N/A	France	2013	N/A	7	8	7	15	6	6	N/A	5	4	N/A	9	2	3	3	N/A	3
Joulié, 2017	https://doi.org/10.1016/j.meegid.2016.12.015	Cattle	N/A	France	2014	N/A	7	8	7	15	6	6	2	6	4	5	13	2	7	3	9	9
Joulié, 2017	https://doi.org/10.1016/j.meegid.2016.12.015	Cattle	N/A	France	2013	N/A	7	8	7	15	6	6	4	6	4	5	13	2	7	3	9	9
Joulié, 2017	https://doi.org/10.1016/j.meegid.2016.12.015	Cattle	N/A	France	2014	3	7	8	7	15	6	6	4	6	4	5	13	2	7	3	9	9
Joulié, 2017	https://doi.org/10.1016/j.meegid.2016.12.015	Cattle	N/A	France	2014	3	7	8	7	15	6	6	4	6	4	5	13	2	7	3	9	9
Joulié, 2017	https://doi.org/10.1016/j.meegid.2016.12.015	Sheep	N/A	France	2015	4	7	8	7	19	6	6	N/A	5	N/A	N/A	11	2	3	3	N/A	3
Joulié, 2017	https://doi.org/10.1016/j.meegid.2016.12.015	Goat	N/A	France	2014	N/A	7	8	7	19	6	6	N/A	5	N/A	N/A	11	3	3	3	N/A	7
Joulié, 2017	https://doi.org/10.1016/j.meegid.2016.12.015	Goat	N/A	France	2012	N/A	7	8	7	19	6	6	N/A	5	N/A	N/A	11	3	3	3	N/A	7
Joulié, 2017	https://doi.org/10.1016/j.meegid.2016.12.015	Goat	N/A	France	2012	N/A	7	8	7	19	6	6	N/A	5	N/A	N/A	11	3	3	3	N/A	7
Joulié, 2017	https://doi.org/10.1016/j.meegid.2016.12.015	Sheep	N/A	France	2008	N/A	7	8	7	19	6	6	N/A	5	N/A	N/A	12	2	3	3	N/A	3
Joulié, 2017	https://doi.org/10.1016/j.meegid.2016.12.015	Sheep	N/A	France	2010	N/A	7	8	7	19	6	6	4	5	N/A	N/A	12	2	3	3	N/A	3
Joulié, 2017	https://doi.org/10.1016/j.meegid.2016.12.015	Goat	N/A	France	2010	4	7	8	7	19	6	6	N/A	5	N/A	N/A	12	2	3	3	N/A	3
Joulié, 2017	https://doi.org/10.1016/j.meegid.2016.12.015	Sheep	N/A	France	2012	4	7	8	7	19	6	6	N/A	5	N/A	N/A	12	2	3	3	N/A	3
Joulié, 2017	https://doi.org/10.1016/j.meegid.2016.12.015	Sheep	N/A	France	2008	4	7	8	7	19	6	6	N/A	5	N/A	N/A	12	2	3	3	N/A	3
Joulié, 2017	https://doi.org/10.1016/j.meegid.2016.12.015	Sheep	N/A	France	2013	4	7	8	7	19	6	6	N/A	5	N/A	N/A	12	2	3	3	N/A	3
Joulié, 2017	https://doi.org/10.1016/j.meegid.2016.12.015	Sheep	N/A	France	2007	4	7	8	7	19	6	6	N/A	5	N/A	5	12	2	3	3	N/A	3
Joulié, 2017	https://doi.org/10.1016/j.meegid.2016.12.015	Sheep	N/A	France	2015	4	7	8	7	19	6	6	N/A	5	N/A	5	12	2	3	3	N/A	3
Joulié, 2017	https://doi.org/10.1016/j.meegid.2016.12.015	Sheep	N/A	France	2014	N/A	7	8	7	19	6	6	N/A	5	4	N/A	11	2	3	3	N/A	3
Joulié, 2017	https://doi.org/10.1016/j.meegid.2016.12.015	Goat	N/A	France	2013	4	7	8	7	19	6	6	N/A	5	4	N/A	11	3	3	3	N/A	7
Joulié, 2017	https://doi.org/10.1016/j.meegid.2016.12.015	Goat	N/A	France	2013	4	7	8	7	19	6	6	N/A	5	4	N/A	11	3	3	3	N/A	7
Joulié, 2017	https://doi.org/10.1016/j.meegid.2016.12.015	Sheep	N/A	France	2010	4	7	8	7	19	6	6	N/A	5	4	N/A	11	3	3	3	N/A	7
Joulié, 2017	https://doi.org/10.1016/j.meegid.2016.12.015	Sheep	N/A	France	2008	4	7	8	7	19	6	6	11	5	4	N/A	11	3	3	3	N/A	7
Joulié, 2017	https://doi.org/10.1016/j.meegid.2016.12.015	Goat	N/A	France	2014	4	7	8	7	19	6	6	N/A	5	4	N/A	11	3	3	3	N/A	8
Joulié, 2017	https://doi.org/10.1016/j.meegid.2016.12.015	Goat	N/A	France	2015	4	7	8	7	19	6	6	N/A	5	4	N/A	11	3	3	3	N/A	8
Joulié, 2017	https://doi.org/10.1016/j.meegid.2016.12.015	Goat	N/A	France	2015	4	7	8	7	19	6	6	N/A	5	4	N/A	11	3	3	3	N/A	8
Joulié, 2017	https://doi.org/10.1016/j.meegid.2016.12.015	Goat	N/A	France	2015	4	7	8	7	19	6	6	N/A	5	4	N/A	12	3	3	3	N/A	8
Joulié, 2017	https://doi.org/10.1016/j.meegid.2016.12.015	Sheep	N/A	France	2007	N/A	7	8	7	19	6	6	N/A	5	4	N/A	12	2	3	3	N/A	3
Joulié, 2017	https://doi.org/10.1016/j.meegid.2016.12.015	Sheep	N/A	France	2007	N/A	7	8	7	19	6	6	N/A	5	4	5	12	2	3	3	N/A	3
Joulié, 2017	https://doi.org/10.1016/j.meegid.2016.12.015	Goat	N/A	France	2014	4	7	8	7	19	6	6	N/A	5	4	N/A	12	2	3	3	N/A	3
Joulié, 2017	https://doi.org/10.1016/j.meegid.2016.12.015	Sheep	N/A	France	2010	4	7	8	7	19	6	6	N/A	5	4	N/A	12	2	3	3	N/A	3
Joulié, 2017	https://doi.org/10.1016/j.meegid.2016.12.015	Sheep	N/A	France	2014	N/A	7	8	7	19	6	6	N/A	5	4	N/A	13	2	3	3	N/A	3
Joulié, 2017	https://doi.org/10.1016/j.meegid.2016.12.015	Sheep	N/A	France	2013	N/A	7	8	7	20	6	6	N/A	5	N/A	N/A	11	3	3	3	N/A	7
Joulié, 2017	https://doi.org/10.1016/j.meegid.2016.12.015	Sheep	N/A	France	2012	N/A	7	8	7	20	6	6	8	5	N/A	3	8	3	3	2	4	6
Joulié, 2017	https://doi.org/10.1016/j.meegid.2016.12.015	Goat	N/A	France	2014	4	7	8	N/A	19	6	6	N/A	5	4	N/A	11	3	3	3	N/A	7
Joulié, 2017	https://doi.org/10.1016/j.meegid.2016.12.015	Goat	N/A	France	2014	N/A	7	8	N/A	19	6	6	N/A	5	4	N/A	11	3	3	3	N/A	7
Joulié, 2017	https://doi.org/10.1016/j.meegid.2016.12.015	Goat	N/A	France	2014	N/A	7	8	N/A	20	6	6	4	5	N/A	N/A	11	2	3	3	9	7
Joulié, 2017	https://doi.org/10.1016/j.meegid.2016.12.015	Sheep	N/A	France	2008	4	7	9	7	15	6	6	N/A	5	4	N/A	13	2	3	3	N/A	3
Joulié, 2017	https://doi.org/10.1016/j.meegid.2016.12.015	Sheep	N/A	France	2008	4	7	9	7	15	6	6	N/A	5	4	N/A	13	2	3	3	N/A	3
Joulié, 2017	https://doi.org/10.1016/j.meegid.2016.12.015	Cattle	N/A	France	2014	N/A	7	9	7	15	6	6	4	6	4	5	13	2	7	3	9	9
Joulié, 2017	https://doi.org/10.1016/j.meegid.2016.12.015	Sheep	N/A	France	2014	N/A	7	9	7	19	6	6	N/A	5	N/A	N/A	11	2	3	3	N/A	3
Joulié, 2017	https://doi.org/10.1016/j.meegid.2016.12.015	Cattle	N/A	France	2014	4	7	9	7	19	6	6	N/A	5	N/A	5	11	3	3	3	N/A	7
Joulié, 2017	https://doi.org/10.1016/j.meegid.2016.12.015	Sheep	N/A	France	2014	N/A	7	9	7	19	6	6	N/A	5	N/A	N/A	11	3	3	3	N/A	8
Joulié, 2017	https://doi.org/10.1016/j.meegid.2016.12.015	Sheep	N/A	France	2014	4	7	9	7	19	6	6	N/A	5	N/A	N/A	12	2	3	3	N/A	3
Joulié, 2017	https://doi.org/10.1016/j.meegid.2016.12.015	Sheep	N/A	France	2014	4	7	9	7	19	6	6	N/A	5	4	N/A	11	2	3	3	N/A	3
Joulié, 2017	https://doi.org/10.1016/j.meegid.2016.12.015	Goat	N/A	France	2015	4	7	9	7	19	6	6	N/A	5	4	N/A	11	3	3	3	N/A	7
Joulié, 2017	https://doi.org/10.1016/j.meegid.2016.12.015	Goat	N/A	France	2015	4	7	9	7	19	6	6	N/A	5	N/A	N/A	11	3	3	3	N/A	7
Joulié, 2017	https://doi.org/10.1016/j.meegid.2016.12.015	Goat	N/A	France	2015	4	7	9	7	19	6	6	N/A	5	4	N/A	11	3	3	3	N/A	7
Joulié, 2017	https://doi.org/10.1016/j.meegid.2016.12.015	Goat	N/A	France	2014	4	7	9	7	19	6	6	2	5	4	N/A	11	3	3	3	N/A	8
Joulié, 2017	https://doi.org/10.1016/j.meegid.2016.12.015	Goat	N/A	France	2014	4	7	8	7	19	6	6	N/A	5	4	N/A	11	3	3	3	N/A	8
Joulié, 2017	https://doi.org/10.1016/j.meegid.2016.12.015	Goat	N/A	France	2014	4	7	9	7	19	6	6	2	5	4	N/A	11	3	3	3	N/A	8
Joulié, 2017	https://doi.org/10.1016/j.meegid.2016.12.015	Goat	N/A	France	2014	4	7	9	7	19	6	6	N/A	5	4	N/A	12	2	3	3	N/A	3
Joulié, 2017	https://doi.org/10.1016/j.meegid.2016.12.015	Sheep	N/A	France	2012	4	7	9	7	19	6	6	N/A	5	4	N/A	12	2	3	3	N/A	3
Joulié, 2017	https://doi.org/10.1016/j.meegid.2016.12.015	Sheep	N/A	France	2013	4	7	9	7	19	6	6	N/A	5	4	N/A	12	2	3	3	N/A	3
Joulié, 2017	https://doi.org/10.1016/j.meegid.2016.12.015	Sheep	N/A	France	2013	4	7	9	7	15	6	6	N/A	5	4	N/A	13	2	3	3	N/A	3
Joulié, 2017	https://doi.org/10.1016/j.meegid.2016.12.015	Sheep	N/A	France	2008	4	7	9	7	19	6	6	N/A	5	4	5	12	2	3	3	N/A	3
Joulié, 2017	https://doi.org/10.1016/j.meegid.2016.12.015	Sheep	N/A	France	2015	4	7	N/A	N/A	19	6	6	2	5	N/A	5	11	3	3	3	N/A	8
Joulié, 2017	https://doi.org/10.1016/j.meegid.2016.12.015	Goat	N/A	France	2014	4	7	N/A	N/A	19	6	6	N/A	5	4	5	11	3	3	3	N/A	7
Joulié, 2017	https://doi.org/10.1016/j.meegid.2016.12.015	Goat	N/A	France	2014	4	7	N/A	N/A	19	6	6	N/A	5	4	5	11	3	3	3	N/A	7
Joulié, 2017	https://doi.org/10.1016/j.meegid.2016.12.015	Sheep	N/A	France	2010	4	7	7	7	15	6	6	1	12	4	9	15	3	4	3	9	4
Joulié, 2017	https://doi.org/10.1016/j.meegid.2016.12.015	Human	N/A	France	1945	4	7	N/A	N/A	12	6	6	16	5	N/A	3	9	3	3	5	4	3
Joulié, 2017	https://doi.org/10.1016/j.meegid.2016.12.015	Tick	N/A	France	1935	4	7	8	8	15	6	6	4	6	4	8	27	4	6	5	9	5
Joulié, 2017	https://doi.org/10.1016/j.meegid.2016.12.015	Goat	N/A	France	1980	4	6	N/A	N/A	9	6	7	2	6	N/A	7	8	4	5	3	7	2
Joulié, 2017	https://doi.org/10.1016/j.meegid.2016.12.015	Human	N/A	France	1976	4	6	N/A	N/A	9	6	7	2	6	N/A	4	11	4	5	3	7	2
Joulié, 2017	https://doi.org/10.1016/j.meegid.2016.12.015	Human	N/A	France	1981	4	6	N/A	N/A	9	6	6	2	6	N/A	2	10	3	4	4	7	2
Joulié, 2017	https://doi.org/10.1016/j.meegid.2016.12.015	Rodent	N/A	France	1957	3	6	N/A	N/A	11	6	6	4	6	N/A	4	7	4	4	3	8	3
Joulié, 2017	https://doi.org/10.1016/j.meegid.2016.12.015	Cattle	N/A	France	N/A	4	6	N/A	N/A	11	7	6	1	6	N/A	9	17	3	8	3	6	2
Joulié, 2017	https://doi.org/10.1016/j.meegid.2016.12.015	Goat	N/A	France	1991	4	7	N/A	N/A	12	6	6	16	5	N/A	3	9	3	3	2	4	3
Joulié, 2017	https://doi.org/10.1016/j.meegid.2016.12.015	Goat	N/A	France	2009	4	7	N/A	N/A	12	6	6	1	5	N/A	9	13	3	3	3	1	7
Joulié, 2017	https://doi.org/10.1016/j.meegid.2016.12.015	Cattle	N/A	France	1965	4	7	N/A	N/A	12	6	6	8	5	N/A	3	9	3	3	2	4	2
Joulié, 2017	https://doi.org/10.1016/j.meegid.2016.12.015	Human	N/A	France	1956	4	7	N/A	N/A	12	6	6	13	5	N/A	3	9	3	3	2	4	3
Joulié, 2017	https://doi.org/10.1016/j.meegid.2016.12.015	Human	N/A	France	1978	3	6	N/A	N/A	9	7	7	2	6	N/A	9	N/A	4	5	3	8	2
Joulié, 2017	https://doi.org/10.1016/j.meegid.2016.12.015	Cattle	N/A	France	1991-2008	3	6	N/A	N/A	9	6	6	4	6	N/A	5	15	2	7	3	9	9
Joulié, 2017	https://doi.org/10.1016/j.meegid.2016.12.015	Cattle	N/A	France	1992-2008	3	6	N/A	N/A	9	6	6	4	6	N/A	5	15	2	7	3	9	10
Joulié, 2017	https://doi.org/10.1016/j.meegid.2016.12.015	Cattle	N/A	France	1991-2008	3	6	N/A	N/A	9	6	6	4	6	N/A	5	15	2	7	3	9	8
Joulié, 2017	https://doi.org/10.1016/j.meegid.2016.12.015	Goat	N/A	France	2012-2013	4	7	8	7	19	6	6	15	11	13	3	9	3	3	2	4	4
Joulié, 2017	https://doi.org/10.1016/j.meegid.2016.12.015	Goat	N/A	France	N/A	4	7	8	4	19	6	6	N/A	10	N/A	N/A	11	4	3	4	N/A	7
Joulié, 2017	https://doi.org/10.1016/j.meegid.2016.12.015	Goat	N/A	France	N/A	4	7	8	7	19	6	6	N/A	10	N/A	N/A	11	4	3	4	N/A	8
Joulié, 2017	https://doi.org/10.1016/j.meegid.2016.12.015	Goat	N/A	France	N/A	4	6	6	4	14	7	7	N/A	12	N/A	N/A	9	4	5	4	8	2
Joulié, 2017	https://doi.org/10.1016/j.meegid.2016.12.015	Sheep	N/A	France	N/A	4	7	8	7	15	6	6	N/A	12	N/A	5	15	3	4	3	N/A	4
Joulié, 2017	https://doi.org/10.1016/j.meegid.2016.12.015	Cattle	N/A	France	N/A	3	6	8	7	15	6	6	4	12	N/A	5	15	3	7	3	9	12
Joulié, 2017	https://doi.org/10.1016/j.meegid.2016.12.015	Cattle	N/A	France	N/A	3	6	7	7	15	6	6	4	12	N/A	5	15	3	8	23	9	9
Joulié, 2017	https://doi.org/10.1016/j.meegid.2016.12.015	Cattle	N/A	France	N/A	3	6	8	7	15	6	6	4	12	N/A	5	14	3	8	4	7	10
HG825990(http://www.ncbi.nlm.nih.gov/nuccore/HG825990)	http://microbesgenotyping.i2bc.paris-saclay.fr/databases/view/966	Human	Aortic valve	France	2012	4	7	8	8	N/A	6	6	5	12	4	9	27	3	3	5	10	5
ArricauBouvery, 2006	https://doi.org/10.1186/1471-2180-6-38	Cattle	Milk	France	N/A	3	6	8	7	15	5	6	5	6	7	N/A	N/A	N/A	N/A	N/A	N/A	N/A
ArricauBouvery, 2006	https://doi.org/10.1186/1471-2180-6-38	Sheep	Placenta	France	N/A	3	6	8	7	15	5	6	4	6	7	N/A	N/A	N/A	N/A	N/A	N/A	N/A
ArricauBouvery, 2006	https://doi.org/10.1186/1471-2180-6-38	Cattle	Placenta	France	N/A	3	6	8	7	15	5	6	4	6	7	N/A	N/A	N/A	N/A	N/A	N/A	N/A
ArricauBouvery, 2006	https://doi.org/10.1186/1471-2180-6-38	Cattle	Milk	France	N/A	3	6	8	7	15	5	6	4	6	7	N/A	N/A	N/A	N/A	N/A	N/A	N/A
ArricauBouvery, 2006	https://doi.org/10.1186/1471-2180-6-38	Cattle	Placenta	France	N/A	3	6	8	7	15	5	6	4	6	7	N/A	N/A	N/A	N/A	N/A	N/A	N/A
ArricauBouvery, 2006	https://doi.org/10.1186/1471-2180-6-38	Cattle	Milk	France	N/A	3	6	8	7	15	5	6	4	6	7	N/A	N/A	N/A	N/A	N/A	N/A	N/A
ArricauBouvery, 2006	https://doi.org/10.1186/1471-2180-6-38	Cattle	Placenta	France	N/A	3	6	8	7	15	5	6	4	6	7	N/A	N/A	N/A	N/A	N/A	N/A	N/A
ArricauBouvery, 2006	https://doi.org/10.1186/1471-2180-6-38	Cattle	Placenta	France	N/A	3	6	8	7	15	5	6	4	6	7	N/A	N/A	N/A	N/A	N/A	N/A	N/A
ArricauBouvery, 2006	https://doi.org/10.1186/1471-2180-6-38	Sheep	Milk	France	N/A	4	7	8	7	19	5	6	4	5	17	N/A	N/A	N/A	N/A	N/A	N/A	N/A
ArricauBouvery, 2006	https://doi.org/10.1186/1471-2180-6-38	Sheep	Milk	France	N/A	4	7	8	7	19	5	6	4	5	17	N/A	N/A	N/A	N/A	N/A	N/A	N/A
ArricauBouvery, 2006	https://doi.org/10.1186/1471-2180-6-38	Human	blood	France	N/A	4	6	6	4	22	6	6	5	6	15	N/A	N/A	N/A	N/A	N/A	N/A	N/A
ArricauBouvery, 2006	https://doi.org/10.1186/1471-2180-6-38	Human	blood	France	N/A	4	6	6	4	18	6	6	5	6	15	N/A	N/A	N/A	N/A	N/A	N/A	N/A
ArricauBouvery, 2006	https://doi.org/10.1186/1471-2180-6-38	Goat	Placenta	France	N/A	4	6	6	4	14	6	7	2	6	7	N/A	N/A	N/A	N/A	N/A	N/A	N/A
ArricauBouvery, 2006	https://doi.org/10.1186/1471-2180-6-38	Goat	Placenta	France	N/A	4	6	6	4	14	6	7	2	6	7	N/A	N/A	N/A	N/A	N/A	N/A	N/A
ArricauBouvery, 2006	https://doi.org/10.1186/1471-2180-6-38	Goat	Placenta	France	N/A	4	6	6	4	14	6	7	2	6	7	N/A	N/A	N/A	N/A	N/A	N/A	N/A
ArricauBouvery, 2006	https://doi.org/10.1186/1471-2180-6-38	Sheep	Vagil swab	France	N/A	4	6	6	4	14	6	7	2	6	7	N/A	N/A	N/A	N/A	N/A	N/A	N/A
ArricauBouvery, 2006	https://doi.org/10.1186/1471-2180-6-38	Sheep	Milk	France	N/A	4	6	6	4	14	6	7	4	6	7	N/A	N/A	N/A	N/A	N/A	N/A	N/A
ArricauBouvery, 2006	https://doi.org/10.1186/1471-2180-6-38	Sheep		France	N/A	4	6	6	7	14	6	7	4	6	7	N/A	N/A	N/A	N/A	N/A	N/A	N/A
Tilburg, 2012 (MLVA BANK)	doi:10.1128/JCM.05497-11	Cattle	Milk	France	2010	N/A	N/A	N/A	N/A	N/A	N/A	N/A	N/A	N/A	N/A	6	13	2	7	N/A	9	10
Tilburg, 2012 (MLVA BANK)	doi:10.1128/JCM.05497-11	Cattle	Milk	France	2010	N/A	N/A	N/A	N/A	N/A	N/A	N/A	N/A	N/A	N/A	6	13	2	7	N/A	9	10
Tilburg, 2012 (MLVA BANK)	doi:10.1128/JCM.05497-11	Cattle	Milk	France	2010	N/A	N/A	N/A	N/A	N/A	N/A	N/A	N/A	N/A	N/A	6	13	2	7	N/A	9	9
Grissa, 2008 (MLVA BANK)	http://microbesgenotyping.i2bc.paris-saclay.fr/databases/view/966	Human	Aortic valve	France	1996	N/A	N/A	N/A	N/A	N/A	N/A	N/A	N/A	N/A	N/A	6	8	4	5	N/A	7	2
Grissa, 2008 (MLVA BANK)	http://microbesgenotyping.i2bc.paris-saclay.fr/databases/view/966	Human	Aortic valve prosthesis	France	1996	N/A	N/A	N/A	N/A	N/A	N/A	N/A	N/A	N/A	N/A	4	9	4	5	N/A	8	2
Grissa, 2008 (MLVA BANK)	http://microbesgenotyping.i2bc.paris-saclay.fr/databases/view/966	Human	Blood and valve	France	N/A	N/A	N/A	N/A	N/A	N/A	N/A	N/A	N/A	N/A	N/A	2	15	3	7	N/A	6	2
Grissa, 2008 (MLVA BANK)	http://microbesgenotyping.i2bc.paris-saclay.fr/databases/view/966	Human	tive valve	France	1999	N/A	N/A	N/A	N/A	N/A	N/A	N/A	N/A	N/A	N/A	6	13	2	7	N/A	9	9
Grissa, 2008 (MLVA BANK)	http://microbesgenotyping.i2bc.paris-saclay.fr/databases/view/966	Human	Aortic valve / prosthetic valve	France	1993	N/A	N/A	N/A	N/A	N/A	N/A	N/A	N/A	N/A	N/A	3	12	2	3	N/A	7	3
Grissa, 2008 (MLVA BANK)	http://microbesgenotyping.i2bc.paris-saclay.fr/databases/view/966	Human	Valve	France	1989	N/A	N/A	N/A	N/A	N/A	N/A	N/A	N/A	N/A	N/A	2	16	3	7	N/A	6	2
Grissa, 2008 (MLVA BANK)	http://microbesgenotyping.i2bc.paris-saclay.fr/databases/view/966	Human	Blood	France	1992	N/A	N/A	N/A	N/A	N/A	N/A	N/A	N/A	N/A	N/A	2	17	3	7	N/A	6	2
Grissa, 2008 (MLVA BANK)	http://microbesgenotyping.i2bc.paris-saclay.fr/databases/view/966	Human	Prosthetic aortic valve	France	1997	N/A	N/A	N/A	N/A	N/A	N/A	N/A	N/A	N/A	N/A	3	9	4	5	N/A	7	2
Grissa, 2008 (MLVA BANK)	http://microbesgenotyping.i2bc.paris-saclay.fr/databases/view/966	Human	Blood	France	1996	N/A	N/A	N/A	N/A	N/A	N/A	N/A	N/A	N/A	N/A	3	14	3	7	N/A	7	2
Grissa, 2008 (MLVA BANK)	http://microbesgenotyping.i2bc.paris-saclay.fr/databases/view/966	Human	Mitral valve	France	1994	N/A	N/A	N/A	N/A	N/A	N/A	N/A	N/A	N/A	N/A	6	13	2	7	N/A	9	9
Grissa, 2008 (MLVA BANK)	http://microbesgenotyping.i2bc.paris-saclay.fr/databases/view/966	Human	Blood	France	1988	N/A	N/A	N/A	N/A	N/A	N/A	N/A	N/A	N/A	N/A	9	27	4	6	N/A	9	5
Grissa, 2008 (MLVA BANK)	http://microbesgenotyping.i2bc.paris-saclay.fr/databases/view/966	Human	Artificial mitral valve	France	1993	N/A	N/A	N/A	N/A	N/A	N/A	N/A	N/A	N/A	N/A	3	12	2	3	N/A	7	3
Grissa, 2008 (MLVA BANK)	http://microbesgenotyping.i2bc.paris-saclay.fr/databases/view/966	Human	Aortic valve prosthesis	France	1998	N/A	N/A	N/A	N/A	N/A	N/A	N/A	N/A	N/A	N/A	3	11	3	3	N/A	7	8
Grissa, 2008 (MLVA BANK)	http://microbesgenotyping.i2bc.paris-saclay.fr/databases/view/966	Human	Mitral valve / blood	France	1992	N/A	N/A	N/A	N/A	N/A	N/A	N/A	N/A	N/A	N/A	2	16	3	7	N/A	6	2
Grissa, 2008 (MLVA BANK)	http://microbesgenotyping.i2bc.paris-saclay.fr/databases/view/966	Human	tive aortic valve	France	1999	N/A	N/A	N/A	N/A	N/A	N/A	N/A	N/A	N/A	N/A	4	9	4	5	N/A	8	2
Grissa, 2008 (MLVA BANK)	http://microbesgenotyping.i2bc.paris-saclay.fr/databases/view/966	Human	Human placenta	France	1994	N/A	N/A	N/A	N/A	N/A	N/A	N/A	N/A	N/A	N/A	6	13	2	7	N/A	9	9
Grissa, 2008 (MLVA BANK)	http://microbesgenotyping.i2bc.paris-saclay.fr/databases/view/966	Human	Valve	France	2000	N/A	N/A	N/A	N/A	N/A	N/A	N/A	N/A	N/A	N/A	6	13	2	7	N/A	9	10
Grissa, 2008 (MLVA BANK)	http://microbesgenotyping.i2bc.paris-saclay.fr/databases/view/966	Human	Blood	France	1992	N/A	N/A	N/A	N/A	N/A	N/A	N/A	N/A	N/A	N/A	3	9	4	5	N/A	7	2
Grissa, 2008 (MLVA BANK)	http://microbesgenotyping.i2bc.paris-saclay.fr/databases/view/966	Human	Aortic valve / prosthetic valve	France	1993	N/A	N/A	N/A	N/A	N/A	N/A	N/A	N/A	N/A	N/A	3	12	2	3	N/A	7	3
Grissa, 2008 (MLVA BANK)	http://microbesgenotyping.i2bc.paris-saclay.fr/databases/view/966	Human	Blood	France	1999	N/A	N/A	N/A	N/A	N/A	N/A	N/A	N/A	N/A	N/A	3	11	3	3	N/A	7	7
Grissa, 2008 (MLVA BANK)	http://microbesgenotyping.i2bc.paris-saclay.fr/databases/view/966	Human	Abscess of the spleen	France	1995	N/A	N/A	N/A	N/A	N/A	N/A	N/A	N/A	N/A	N/A	1	12	2	3	N/A	7	3
Grissa, 2008 (MLVA BANK)	http://microbesgenotyping.i2bc.paris-saclay.fr/databases/view/966	Human	Prosthetic valve	France	2000	N/A	N/A	N/A	N/A	N/A	N/A	N/A	N/A	N/A	N/A	4	9	4	5	N/A	8	2
Grissa, 2008 (MLVA BANK)	http://microbesgenotyping.i2bc.paris-saclay.fr/databases/view/966	Human	Blood	France	1991	N/A	N/A	N/A	N/A	N/A	N/A	N/A	N/A	N/A	N/A	3	14	3	7	N/A	7	2
Grissa, 2008 (MLVA BANK)	http://microbesgenotyping.i2bc.paris-saclay.fr/databases/view/966	Human	Blood	France	1988	N/A	N/A	N/A	N/A	N/A	N/A	N/A	N/A	N/A	N/A	3	9	3	4	N/A	7	2
Grissa, 2008 (MLVA BANK)	http://microbesgenotyping.i2bc.paris-saclay.fr/databases/view/966	Human	Blood	France	1991	N/A	N/A	N/A	N/A	N/A	N/A	N/A	N/A	N/A	N/A	9	27	4	6	N/A	9	5
Grissa, 2008 (MLVA BANK)	http://microbesgenotyping.i2bc.paris-saclay.fr/databases/view/966	Human	Blood	France	N/A	N/A	N/A	N/A	N/A	N/A	N/A	N/A	N/A	N/A	N/A	9	27	4	6	N/A	9	5
Grissa, 2008 (MLVA BANK)	http://microbesgenotyping.i2bc.paris-saclay.fr/databases/view/966	Human	Aortic valve	France	1993	N/A	N/A	N/A	N/A	N/A	N/A	N/A	N/A	N/A	N/A	4	18	3	5	N/A	8	2
Grissa, 2008 (MLVA BANK)	http://microbesgenotyping.i2bc.paris-saclay.fr/databases/view/966	Human	Aortic wall	France	2002	N/A	N/A	N/A	N/A	N/A	N/A	N/A	N/A	N/A	N/A	2	16	3	7	N/A	6	2
Grissa, 2008 (MLVA BANK)	http://microbesgenotyping.i2bc.paris-saclay.fr/databases/view/966	Sheep	Placenta, vagil swab of Sheep	France	2002	N/A	N/A	N/A	N/A	N/A	N/A	N/A	N/A	N/A	N/A	6	13	4	5	N/A	8	2
Grissa, 2008 (MLVA BANK)	http://microbesgenotyping.i2bc.paris-saclay.fr/databases/view/966	Human	Right cervical ganglion	France	1999	N/A	N/A	N/A	N/A	N/A	N/A	N/A	N/A	N/A	N/A	3	11	3	3	N/A	7	7
Grissa, 2008 (MLVA BANK)	http://microbesgenotyping.i2bc.paris-saclay.fr/databases/view/966	Human	Blood	France	N/A	N/A	N/A	N/A	N/A	N/A	N/A	N/A	N/A	N/A	N/A	1	12	2	3	N/A	7	3
Grissa, 2008 (MLVA BANK)	http://microbesgenotyping.i2bc.paris-saclay.fr/databases/view/966	Human	Placenta / cord blood	France	2000	N/A	N/A	N/A	N/A	N/A	N/A	N/A	N/A	N/A	N/A	2	16	3	7	N/A	6	2
Grissa, 2008 (MLVA BANK)	http://microbesgenotyping.i2bc.paris-saclay.fr/databases/view/966	Human	Vegetation right atrium	France	1988	N/A	N/A	N/A	N/A	N/A	N/A	N/A	N/A	N/A	N/A	1	12	2	3	N/A	7	3
Grissa, 2008 (MLVA BANK)	http://microbesgenotyping.i2bc.paris-saclay.fr/databases/view/966	Human	Blood	France	2000	N/A	N/A	N/A	N/A	N/A	N/A	N/A	N/A	N/A	N/A	2	16	3	7	N/A	6	2
Grissa, 2008 (MLVA BANK)	http://microbesgenotyping.i2bc.paris-saclay.fr/databases/view/966	Human	Heparinized blood	France	1996	N/A	N/A	N/A	N/A	N/A	N/A	N/A	N/A	N/A	N/A	6	14	3	7	N/A	7	2
Grissa, 2008 (MLVA BANK)	http://microbesgenotyping.i2bc.paris-saclay.fr/databases/view/966	Human	Mitral valve prosthesis	France	1998	N/A	N/A	N/A	N/A	N/A	N/A	N/A	N/A	N/A	N/A	6	13	2	7	N/A	9	9
Grissa, 2008 (MLVA BANK)	http://microbesgenotyping.i2bc.paris-saclay.fr/databases/view/966	Human	Aortic valve prosthesis	France	1997	N/A	N/A	N/A	N/A	N/A	N/A	N/A	N/A	N/A	N/A	6	13	2	7	N/A	9	9
Grissa, 2008 (MLVA BANK)	http://microbesgenotyping.i2bc.paris-saclay.fr/databases/view/966	Human	Aortic valve	France	2001	N/A	N/A	N/A	N/A	N/A	N/A	N/A	N/A	N/A	N/A	1	12	2	3	N/A	7	3
Grissa, 2008 (MLVA BANK)	http://microbesgenotyping.i2bc.paris-saclay.fr/databases/view/966	Human	Mitral valve	France	1994	N/A	N/A	N/A	N/A	N/A	N/A	N/A	N/A	N/A	N/A	2	19	3	7	N/A	6	2
Grissa, 2008 (MLVA BANK)	http://microbesgenotyping.i2bc.paris-saclay.fr/databases/view/966	Human	Placenta	France	1995	N/A	N/A	N/A	N/A	N/A	N/A	N/A	N/A	N/A	N/A	3	15	3	7	N/A	7	2
Grissa, 2008 (MLVA BANK)	http://microbesgenotyping.i2bc.paris-saclay.fr/databases/view/966	Human	Heparinized blood	France	1998	N/A	N/A	N/A	N/A	N/A	N/A	N/A	N/A	N/A	N/A	2	12	3	7	N/A	6	2
Grissa, 2008 (MLVA BANK)	http://microbesgenotyping.i2bc.paris-saclay.fr/databases/view/966	Human	Aortic valve	France	1993	N/A	N/A	N/A	N/A	N/A	N/A	N/A	N/A	N/A	N/A	4	17	3	9	N/A	8	2
Grissa, 2008 (MLVA BANK)	http://microbesgenotyping.i2bc.paris-saclay.fr/databases/view/966	Human	Aortic valve prosthesis	France	1993	N/A	N/A	N/A	N/A	N/A	N/A	N/A	N/A	N/A	N/A	1	13	2	3	N/A	7	3
Grissa, 2008 (MLVA BANK)	http://microbesgenotyping.i2bc.paris-saclay.fr/databases/view/966	Human	Aortic prosthesis	France	1995	N/A	N/A	N/A	N/A	N/A	N/A	N/A	N/A	N/A	N/A	1	12	2	3	N/A	7	3
Grissa, 2008 (MLVA BANK)	http://microbesgenotyping.i2bc.paris-saclay.fr/databases/view/966	Human	tive aortic valve	France	1998	N/A	N/A	N/A	N/A	N/A	N/A	N/A	N/A	N/A	N/A	6	11	3	5	N/A	12	6
Grissa, 2008 (MLVA BANK)	http://microbesgenotyping.i2bc.paris-saclay.fr/databases/view/966	Human	Blood	France	1992	N/A	N/A	N/A	N/A	N/A	N/A	N/A	N/A	N/A	N/A	2	16	3	7	N/A	6	2
Grissa, 2008 (MLVA BANK)	http://microbesgenotyping.i2bc.paris-saclay.fr/databases/view/966	Human	Left iliac wall	France	1996	N/A	N/A	N/A	N/A	N/A	N/A	N/A	N/A	N/A	N/A	3	11	3	3	N/A	7	7
Grissa, 2008 (MLVA BANK)	http://microbesgenotyping.i2bc.paris-saclay.fr/databases/view/966	Human	Blood	France	1996	N/A	N/A	N/A	N/A	N/A	N/A	N/A	N/A	N/A	N/A	3	14	3	7	N/A	7	2
Grissa, 2008 (MLVA BANK)	http://microbesgenotyping.i2bc.paris-saclay.fr/databases/view/966	Human	Blood	France	1996	N/A	N/A	N/A	N/A	N/A	N/A	N/A	N/A	N/A	N/A	2	16	3	7	N/A	6	2
Grissa, 2008 (MLVA BANK)	http://microbesgenotyping.i2bc.paris-saclay.fr/databases/view/966	Human	Blood	France	1993	N/A	N/A	N/A	N/A	N/A	N/A	N/A	N/A	N/A	N/A	3	26	3	7	N/A	7	2
Grissa, 2008 (MLVA BANK)	http://microbesgenotyping.i2bc.paris-saclay.fr/databases/view/966	Human	Valve	France	1995	N/A	N/A	N/A	N/A	N/A	N/A	N/A	N/A	N/A	N/A	1	14	2	3	N/A	7	3
Grissa, 2008 (MLVA BANK)	http://microbesgenotyping.i2bc.paris-saclay.fr/databases/view/966	Human	Mechanical valve	France	1994	N/A	N/A	N/A	N/A	N/A	N/A	N/A	N/A	N/A	N/A	6	13	2	7	N/A	9	9
Grissa, 2008 (MLVA BANK)	http://microbesgenotyping.i2bc.paris-saclay.fr/databases/view/966	Human	Mitral valve	France	1991	N/A	N/A	N/A	N/A	N/A	N/A	N/A	N/A	N/A	N/A	4	9	4	5	N/A	8	2
Grissa, 2008 (MLVA BANK)	http://microbesgenotyping.i2bc.paris-saclay.fr/databases/view/966	Human	Henzerling (resistant to antibiotics)	France	N/A	N/A	N/A	N/A	N/A	N/A	N/A	N/A	N/A	N/A	N/A	4	8	3	3	N/A	8	3
Grissa, 2008 (MLVA BANK)	http://microbesgenotyping.i2bc.paris-saclay.fr/databases/view/966	Human	tive aortic valve	France	2003	N/A	N/A	N/A	N/A	N/A	N/A	N/A	N/A	N/A	N/A	3	12	3	7	N/A	7	2
Grissa, 2008 (MLVA BANK)	http://microbesgenotyping.i2bc.paris-saclay.fr/databases/view/966	Human	Heparinized blood	France	1996	N/A	N/A	N/A	N/A	N/A	N/A	N/A	N/A	N/A	N/A	2	16	3	7	N/A	6	2
Grissa, 2008 (MLVA BANK)	http://microbesgenotyping.i2bc.paris-saclay.fr/databases/view/966	Human	Mitral valve	France	1993	N/A	N/A	N/A	N/A	N/A	N/A	N/A	N/A	N/A	N/A	3	9	4	5	N/A	7	2
Grissa, 2008 (MLVA BANK)	http://microbesgenotyping.i2bc.paris-saclay.fr/databases/view/966	Human	Plasma	France	1990	N/A	N/A	N/A	N/A	N/A	N/A	N/A	N/A	N/A	N/A	1	10	2	3	N/A	7	3
Grissa, 2008 (MLVA BANK)	http://microbesgenotyping.i2bc.paris-saclay.fr/databases/view/966	Human	Aortic valve	France	1992	N/A	N/A	N/A	N/A	N/A	N/A	N/A	N/A	N/A	N/A	4	9	4	5	N/A	8	2
Grissa, 2008 (MLVA BANK)	http://microbesgenotyping.i2bc.paris-saclay.fr/databases/view/966	Human	Mitral valve	France	2004	N/A	N/A	N/A	N/A	N/A	N/A	N/A	N/A	N/A	N/A	2	11	3	7	N/A	6	2
Grissa, 2008 (MLVA BANK)	http://microbesgenotyping.i2bc.paris-saclay.fr/databases/view/966	Human	Blood	France	N/A	N/A	N/A	N/A	N/A	N/A	N/A	N/A	N/A	N/A	N/A	4	9	4	5	N/A	8	2
Grissa, 2008 (MLVA BANK)	http://microbesgenotyping.i2bc.paris-saclay.fr/databases/view/966	Human	Aortic valve	France	1992	N/A	N/A	N/A	N/A	N/A	N/A	N/A	N/A	N/A	N/A	3	12	4	5	N/A	7	2
Grissa, 2008 (MLVA BANK)	http://microbesgenotyping.i2bc.paris-saclay.fr/databases/view/966	Human	Blood	France	N/A	N/A	N/A	N/A	N/A	N/A	N/A	N/A	N/A	N/A	N/A	1	11	2	3	N/A	7	3
Grissa, 2008 (MLVA BANK)	http://microbesgenotyping.i2bc.paris-saclay.fr/databases/view/966	Human	Blood	France	1992	N/A	N/A	N/A	N/A	N/A	N/A	N/A	N/A	N/A	N/A	9	27	4	6	N/A	9	5
Grissa, 2008 (MLVA BANK)	http://microbesgenotyping.i2bc.paris-saclay.fr/databases/view/966	Human	Blood	France	N/A	N/A	N/A	N/A	N/A	N/A	N/A	N/A	N/A	N/A	N/A	9	27	4	6	N/A	9	5
Grissa, 2008 (MLVA BANK)	http://microbesgenotyping.i2bc.paris-saclay.fr/databases/view/966	Human	Vegetation	France	1996	N/A	N/A	N/A	N/A	N/A	N/A	N/A	N/A	N/A	N/A	1	11	2	3	N/A	7	3
Grissa, 2008 (MLVA BANK)	http://microbesgenotyping.i2bc.paris-saclay.fr/databases/view/966	Human	Blood / valve	France	N/A	N/A	N/A	N/A	N/A	N/A	N/A	N/A	N/A	N/A	N/A	9	27	4	6	N/A	9	5
Grissa, 2008 (MLVA BANK)	http://microbesgenotyping.i2bc.paris-saclay.fr/databases/view/966	Human	Aneurysm	France	1996	N/A	N/A	N/A	N/A	N/A	N/A	N/A	N/A	N/A	N/A	6	13	2	7	N/A	9	9
Grissa, 2008 (MLVA BANK)	http://microbesgenotyping.i2bc.paris-saclay.fr/databases/view/966	Human	Valve	France	1992	N/A	N/A	N/A	N/A	N/A	N/A	N/A	N/A	N/A	N/A	2	16	3	7	N/A	6	2
Grissa, 2008 (MLVA BANK)	http://microbesgenotyping.i2bc.paris-saclay.fr/databases/view/966	Human	Blood	France	N/A	N/A	N/A	N/A	N/A	N/A	N/A	N/A	N/A	N/A	N/A	9	27	4	6	N/A	9	5
Grissa, 2008 (MLVA BANK)	http://microbesgenotyping.i2bc.paris-saclay.fr/databases/view/966	Human	Mitral valve	France	1990	N/A	N/A	N/A	N/A	N/A	N/A	N/A	N/A	N/A	N/A	6	13	4	5	N/A	8	2
ArricauBouvery, 2006	https://doi.org/10.1186/1471-2180-6-38	Cattle	N/A	Germany	N/A	3	6	8	7	15	5	6	5	6	7	N/A	N/A	N/A	N/A	N/A	N/A	N/A
ArricauBouvery, 2006	https://doi.org/10.1186/1471-2180-6-38	Cattle	N/A	Germany	N/A	3	6	8	7	15	5	6	5	6	7	N/A	N/A	N/A	N/A	N/A	N/A	N/A
ArricauBouvery, 2006	https://doi.org/10.1186/1471-2180-6-38	Cattle	N/A	Germany	N/A	3	6	8	7	15	5	6	5	6	7	N/A	N/A	N/A	N/A	N/A	N/A	N/A
ArricauBouvery, 2006	https://doi.org/10.1186/1471-2180-6-38	Cattle	N/A	Germany	N/A	3	6	8	7	15	5	6	5	6	7	N/A	N/A	N/A	N/A	N/A	N/A	N/A
ArricauBouvery, 2006	https://doi.org/10.1186/1471-2180-6-38	Cattle	Placenta	Germany	N/A	3	6	8	7	15	5	6	4	6	7	N/A	N/A	N/A	N/A	N/A	N/A	N/A
ArricauBouvery, 2006	https://doi.org/10.1186/1471-2180-6-38	Sheep	N/A	Germany	N/A	4	7	8	9	19	5	6	11	5	17	N/A	N/A	N/A	N/A	N/A	N/A	N/A
ArricauBouvery, 2006	https://doi.org/10.1186/1471-2180-6-38	Goat	N/A	Germany	N/A	4	7	8	9	19	5	6	11	5	17	N/A	N/A	N/A	N/A	N/A	N/A	N/A
ArricauBouvery, 2006	https://doi.org/10.1186/1471-2180-6-38	Sheep	N/A	Germany	N/A	4	7	8	9	19	5	6	11	5	17	N/A	N/A	N/A	N/A	N/A	N/A	N/A
ArricauBouvery, 2006	https://doi.org/10.1186/1471-2180-6-38	Sheep	N/A	Germany	N/A	4	7	8	9	19	5	6	11	5	17	N/A	N/A	N/A	N/A	N/A	N/A	N/A
ArricauBouvery, 2006	https://doi.org/10.1186/1471-2180-6-38	Sheep	N/A	Germany	N/A	4	7	8	9	15	5	6	11	5	17	N/A	N/A	N/A	N/A	N/A	N/A	N/A
Tilburg, 2012 (MLVA BANK)	doi:10.1128/JCM.05497-11	Cattle	Milk	Germany	2010	N/A	N/A	N/A	N/A	N/A	N/A	N/A	N/A	N/A	N/A	6	13	2	6	N/A	9	10
Sulyok, 2014	https://doi.org/10.1186/1746-6148-10-107	Sheep	placenta	Hungary	2012	N/A	N/A	N/A	N/A	N/A	N/A	N/A	N/A	N/A	N/A	N/A	8	4	5	N/A	6	2
Sulyok, 2014	https://doi.org/10.1186/1746-6148-10-107	Sheep	placenta	Hungary	2012	N/A	N/A	N/A	N/A	N/A	N/A	N/A	N/A	N/A	N/A	N/A	8	4	5	N/A	6	2
Sulyok, 2014	https://doi.org/10.1186/1746-6148-10-107	Sheep	placenta	Hungary	2012	N/A	N/A	N/A	N/A	N/A	N/A	N/A	N/A	N/A	N/A	N/A	8	4	5	N/A	6	2
Sulyok, 2014	https://doi.org/10.1186/1746-6148-10-107	Sheep	placenta	Hungary	2012	N/A	N/A	N/A	N/A	N/A	N/A	N/A	N/A	N/A	N/A	N/A	8	4	5	N/A	6	2
Sulyok, 2014	https://doi.org/10.1186/1746-6148-10-107	Sheep	placenta	Hungary	2013	N/A	N/A	N/A	N/A	N/A	N/A	N/A	N/A	N/A	N/A	N/A	9	5	5	N/A	6	2
Sulyok, 2014	https://doi.org/10.1186/1746-6148-10-107	Cattle	placenta	Hungary	2012	N/A	N/A	N/A	N/A	N/A	N/A	N/A	N/A	N/A	N/A	6	13	2	7	N/A	9	9
Sulyok, 2014	https://doi.org/10.1186/1746-6148-10-107	Cattle	placenta	Hungary	2012	N/A	N/A	N/A	N/A	N/A	N/A	N/A	N/A	N/A	N/A	6	13	2	7	N/A	9	10
Sulyok, 2014	https://doi.org/10.1186/1746-6148-10-107	Cattle	placenta	Hungary	2012	N/A	N/A	N/A	N/A	N/A	N/A	N/A	N/A	N/A	N/A	6	13	2	7	N/A	9	10
Sulyok, 2014	https://doi.org/10.1186/1746-6148-10-107	Cattle	placenta	Hungary	2012	N/A	N/A	N/A	N/A	N/A	N/A	N/A	N/A	N/A	N/A	6	13	2	7	N/A	9	11
Sulyok, 2014	https://doi.org/10.1186/1746-6148-10-107	Cattle	placenta	Hungary	2012	N/A	N/A	N/A	N/A	N/A	N/A	N/A	N/A	N/A	N/A	6	13	2	7	N/A	9	9
Sulyok, 2014	https://doi.org/10.1186/1746-6148-10-107	Cattle	milk	Hungary	2010	N/A	N/A	N/A	N/A	N/A	N/A	N/A	N/A	N/A	N/A	6	13	2	7	N/A	9	9
Sulyok, 2014	https://doi.org/10.1186/1746-6148-10-107	Sheep	Fecal	Hungary	2013	N/A	N/A	N/A	N/A	N/A	N/A	N/A	N/A	N/A	N/A	4	9	3	3	N/A	4	5
Sulyok, 2014	https://doi.org/10.1186/1746-6148-10-107	Sheep	Fecal	Hungary	2013	N/A	N/A	N/A	N/A	N/A	N/A	N/A	N/A	N/A	N/A	4	9	3	3	N/A	4	5
Sulyok, 2014	https://doi.org/10.1186/1746-6148-10-107	Human	blood	Hungary	2013	N/A	N/A	N/A	N/A	N/A	N/A	N/A	N/A	N/A	N/A	5	9	3	3	N/A	4	5
Ceglie, 2015	https://doi.org/10.1016/j.micinf.2015.09.029	Cattle	Spleen	Italy	2013	N/A	N/A	N/A	N/A	N/A	N/A	N/A	N/A	N/A	N/A	6	14	2	7	N/A	9	11
Ceglie, 2015	https://doi.org/10.1016/j.micinf.2015.09.029	Cattle	Vagil swab	Italy	2011	N/A	N/A	N/A	N/A	N/A	N/A	N/A	N/A	N/A	N/A	6	14	2	7	N/A	9	11
Ceglie, 2015	https://doi.org/10.1016/j.micinf.2015.09.029	Cattle	Vagil swab	Italy	2011	N/A	N/A	N/A	N/A	N/A	N/A	N/A	N/A	N/A	N/A	6	14	2	7	N/A	9	11
Ceglie, 2015	https://doi.org/10.1016/j.micinf.2015.09.029	Cattle	Milk	Italy	2012	N/A	N/A	N/A	N/A	N/A	N/A	N/A	N/A	N/A	N/A	6	13	2	7	N/A	9	11
Ceglie, 2015	https://doi.org/10.1016/j.micinf.2015.09.029	Cattle	Vagil swab	Italy	2010	N/A	N/A	N/A	N/A	N/A	N/A	N/A	N/A	N/A	N/A	1	13	2	7	N/A	9	11
Ceglie, 2015	https://doi.org/10.1016/j.micinf.2015.09.029	Cattle	Bulk tank milk	Italy	2012	N/A	N/A	N/A	N/A	N/A	N/A	N/A	N/A	N/A	N/A	6	13	2	7	N/A	9	9
Ceglie, 2015	https://doi.org/10.1016/j.micinf.2015.09.029	Cattle	Bulk tank milk	Italy	2012	N/A	N/A	N/A	N/A	N/A	N/A	N/A	N/A	N/A	N/A	6	13	2	7	N/A	9	12
Ceglie, 2015	https://doi.org/10.1016/j.micinf.2015.09.029	Cattle	Bulk tank milk	Italy	2011	N/A	N/A	N/A	N/A	N/A	N/A	N/A	N/A	N/A	N/A	6	13	2	7	N/A	9	13
Ceglie, 2015	https://doi.org/10.1016/j.micinf.2015.09.029	Cattle	Bulk tank milk	Italy	2012	N/A	N/A	N/A	N/A	N/A	N/A	N/A	N/A	N/A	N/A	6	13	2	7	N/A	9	13
Ceglie, 2015	https://doi.org/10.1016/j.micinf.2015.09.029	Cattle	Bulk tank milk	Italy	2011	N/A	N/A	N/A	N/A	N/A	N/A	N/A	N/A	N/A	N/A	6	13	2	7	N/A	9	13
Ceglie, 2015	https://doi.org/10.1016/j.micinf.2015.09.029	Cattle	Milk	Italy	2011	N/A	N/A	N/A	N/A	N/A	N/A	N/A	N/A	N/A	N/A	6	13	2	7	N/A	9	13
Ceglie, 2015	https://doi.org/10.1016/j.micinf.2015.09.029	Cattle	Bulk tank milk	Italy	2011	N/A	N/A	N/A	N/A	N/A	N/A	N/A	N/A	N/A	N/A	6	13	2	7	N/A	9	13
Ceglie, 2015	https://doi.org/10.1016/j.micinf.2015.09.029	Cattle	Milk	Italy	2012	N/A	N/A	N/A	N/A	N/A	N/A	N/A	N/A	N/A	N/A	6	13	2	7	N/A	9	13
Ceglie, 2015	https://doi.org/10.1016/j.micinf.2015.09.029	Cattle	Milk	Italy	2012	N/A	N/A	N/A	N/A	N/A	N/A	N/A	N/A	N/A	N/A	6	13	2	7	N/A	9	13
Ceglie, 2015	https://doi.org/10.1016/j.micinf.2015.09.029	Cattle	Bulk tank milk	Italy	2012	N/A	N/A	N/A	N/A	N/A	N/A	N/A	N/A	N/A	N/A	6	13	2	7	N/A	9	13
Ceglie, 2015	https://doi.org/10.1016/j.micinf.2015.09.029	Cattle	Milk	Italy	2011	N/A	N/A	N/A	N/A	N/A	N/A	N/A	N/A	N/A	N/A	2	13	2	7	N/A	9	13
Ceglie, 2015	https://doi.org/10.1016/j.micinf.2015.09.029	Cattle	Bulk tank milk	Italy	2012	N/A	N/A	N/A	N/A	N/A	N/A	N/A	N/A	N/A	N/A	6	13	2	7	N/A	9	6
Ceglie, 2015	https://doi.org/10.1016/j.micinf.2015.09.029	Cattle	Spleen	Italy	2012	N/A	N/A	N/A	N/A	N/A	N/A	N/A	N/A	N/A	N/A	6	13	2	7	N/A	20	12
Ceglie, 2015	https://doi.org/10.1016/j.micinf.2015.09.029	Cattle	Bulk tank milk	Italy	2012	N/A	N/A	N/A	N/A	N/A	N/A	N/A	N/A	N/A	N/A	5	14	2	7	N/A	9	9
Ceglie, 2015	https://doi.org/10.1016/j.micinf.2015.09.029	Cattle	Bulk tank milk	Italy	2011	N/A	N/A	N/A	N/A	N/A	N/A	N/A	N/A	N/A	N/A	6	12	2	3	N/A	7	3
Ceglie, 2015	https://doi.org/10.1016/j.micinf.2015.09.029	Goat	Bulk tank milk	Italy	2013	N/A	N/A	N/A	N/A	N/A	N/A	N/A	N/A	N/A	N/A	N/A	10	4	4	N/A	20	N/A
Ceglie, 2015	https://doi.org/10.1016/j.micinf.2015.09.029	Goat	Vagil swab	Italy	2013	N/A	N/A	N/A	N/A	N/A	N/A	N/A	N/A	N/A	N/A	N/A	9	4	5	N/A	20	2
Ceglie, 2015	https://doi.org/10.1016/j.micinf.2015.09.029	Goat	Vagil swab	Italy	2013	N/A	N/A	N/A	N/A	N/A	N/A	N/A	N/A	N/A	N/A	N/A	9	4	5	N/A	20	2
Ceglie, 2015	https://doi.org/10.1016/j.micinf.2015.09.029	Goat	Bulk tank milk	Italy	2013	N/A	N/A	N/A	N/A	N/A	N/A	N/A	N/A	N/A	N/A	N/A	9	4	5	N/A	8	2
Ceglie, 2015	https://doi.org/10.1016/j.micinf.2015.09.029	Goat	Bulk tank milk	Italy	2013	N/A	N/A	N/A	N/A	N/A	N/A	N/A	N/A	N/A	N/A	N/A	9	4	5	N/A	7	2
Ceglie, 2015	https://doi.org/10.1016/j.micinf.2015.09.029	Goat	Bulk tank milk	Italy	2013	N/A	N/A	N/A	N/A	N/A	N/A	N/A	N/A	N/A	N/A	N/A	8	4	5	N/A	8	2
Ceglie, 2015	https://doi.org/10.1016/j.micinf.2015.09.029	Goat	Vagil swab	Italy	2013	N/A	N/A	N/A	N/A	N/A	N/A	N/A	N/A	N/A	N/A	7	9	2	5	N/A	8	2
Ceglie, 2015	https://doi.org/10.1016/j.micinf.2015.09.029	Goat	Vagil swab	Italy	2013	N/A	N/A	N/A	N/A	N/A	N/A	N/A	N/A	N/A	N/A	2	9	2	5	N/A	8	2
Ceglie, 2015	https://doi.org/10.1016/j.micinf.2015.09.029	Goat	Spleen	Italy	2013	N/A	N/A	N/A	N/A	N/A	N/A	N/A	N/A	N/A	N/A	7	9	3	5	N/A	8	2
Ceglie, 2015	https://doi.org/10.1016/j.micinf.2015.09.029	Goat	Vagil swab	Italy	2013	N/A	N/A	N/A	N/A	N/A	N/A	N/A	N/A	N/A	N/A	N/A	9	7	5	N/A	8	8
Ceglie, 2015	https://doi.org/10.1016/j.micinf.2015.09.029	Goat	Spleen	Italy	2013	N/A	N/A	N/A	N/A	N/A	N/A	N/A	N/A	N/A	N/A	1	12	4	5	N/A	7	2
Ceglie, 2015	https://doi.org/10.1016/j.micinf.2015.09.029	Goat	Vagil swab	Italy	2013	N/A	N/A	N/A	N/A	N/A	N/A	N/A	N/A	N/A	N/A	1	12	4	5	N/A	7	2
Ceglie, 2015	https://doi.org/10.1016/j.micinf.2015.09.029	Goat	Vagil swab	Italy	2013	N/A	N/A	N/A	N/A	N/A	N/A	N/A	N/A	N/A	N/A	17	12	4	5	N/A	7	2
Ceglie, 2015	https://doi.org/10.1016/j.micinf.2015.09.029	Goat	Vagil swab	Italy	2013	N/A	N/A	N/A	N/A	N/A	N/A	N/A	N/A	N/A	N/A	6	7	4	5	N/A	7	2
ArricauBouvery, 2006	https://doi.org/10.1186/1471-2180-6-38	Human	N/A	Italy	N/A	4	7	8	9	19	5	6	14	5	17	N/A	N/A	N/A	N/A	N/A	N/A	N/A
Grissa, 2008 (MLVA BANK)	http://microbesgenotyping.i2bc.paris-saclay.fr/databases/view/966	Goat	Placenta	Italy	2012	N/A	N/A	N/A	N/A	N/A	N/A	N/A	N/A	N/A	N/A	4	9	4	5	N/A	8	2
Grissa, 2008 (MLVA BANK)	http://microbesgenotyping.i2bc.paris-saclay.fr/databases/view/966	Cattle	Milk	Italy	2012	N/A	N/A	N/A	N/A	N/A	N/A	N/A	N/A	N/A	N/A	6	13	2	7	N/A	9	13
Grissa, 2008 (MLVA BANK)	http://microbesgenotyping.i2bc.paris-saclay.fr/databases/view/966	Cattle	Milk	Italy	2012	N/A	N/A	N/A	N/A	N/A	N/A	N/A	N/A	N/A	N/A	6	13	2	7	N/A	9	6
Grissa, 2008 (MLVA BANK)	http://microbesgenotyping.i2bc.paris-saclay.fr/databases/view/966	Cattle	Milk	Italy	2012	N/A	N/A	N/A	N/A	N/A	N/A	N/A	N/A	N/A	N/A	6	13	2	7	N/A	9	13
Grissa, 2008 (MLVA BANK)	http://microbesgenotyping.i2bc.paris-saclay.fr/databases/view/966	Cattle	Milk	Italy	2012	N/A	N/A	N/A	N/A	N/A	N/A	N/A	N/A	N/A	N/A	6	13	2	7	N/A	9	9
Grissa, 2008 (MLVA BANK)	http://microbesgenotyping.i2bc.paris-saclay.fr/databases/view/966	Cattle	Vagil swab	Italy	2011	N/A	N/A	N/A	N/A	N/A	N/A	N/A	N/A	N/A	N/A	6	13	2	7	N/A	9	9
Grissa, 2008 (MLVA BANK)	http://microbesgenotyping.i2bc.paris-saclay.fr/databases/view/966	Goat	Vagil swab	Italy	2011	N/A	N/A	N/A	N/A	N/A	N/A	N/A	N/A	N/A	N/A	4	9	4	5	N/A	8	2
Grissa, 2008 (MLVA BANK)	http://microbesgenotyping.i2bc.paris-saclay.fr/databases/view/966	Cattle	Vagil swab	Italy	2011	N/A	N/A	N/A	N/A	N/A	N/A	N/A	N/A	N/A	N/A	6	14	2	7	N/A	9	11
Grissa, 2008 (MLVA BANK)	http://microbesgenotyping.i2bc.paris-saclay.fr/databases/view/966	Cattle	Vagil swab	Italy	2011	N/A	N/A	N/A	N/A	N/A	N/A	N/A	N/A	N/A	N/A	6	14	2	7	N/A	9	11
NC_010117(http://www.ncbi.nlm.nih.gov/nuccore/NC_010117)	http://microbesgenotyping.i2bc.paris-saclay.fr/databases/view/966	Human	blood	Italy	1945	4	7	8	9	N/A	6	6	16	11	13	4	7	3	3	2	4	3
Di Domenico, 2018	https://doi.org/10.1186/s12917-018-1499-8	Goat	Brain	Italy	2015	N/A	N/A	N/A	N/A	N/A	N/A	N/A	N/A	N/A	N/A	N/A	N/A	4	5	N/A	6	N/A
Di Domenico, 2018	https://doi.org/10.1186/s12917-018-1499-8	Goat	Placenta	Italy	2014	N/A	N/A	N/A	N/A	N/A	N/A	N/A	N/A	N/A	N/A	9	10	2	3	N/A	5	3
Di Domenico, 2018	https://doi.org/10.1186/s12917-018-1499-8	Goat	Lung	Italy	2015	N/A	N/A	N/A	N/A	N/A	N/A	N/A	N/A	N/A	N/A	N/A	12	2	3	N/A	3	3
Di Domenico, 2018	https://doi.org/10.1186/s12917-018-1499-8	Goat	Brain	Italy	2015	N/A	N/A	N/A	N/A	N/A	N/A	N/A	N/A	N/A	N/A	N/A	10	2	3	N/A	N/A	3
Di Domenico, 2018	https://doi.org/10.1186/s12917-018-1499-8	Cattle	Milk	Italy	2016	N/A	N/A	N/A	N/A	N/A	N/A	N/A	N/A	N/A	N/A	5	10	2	3	N/A	N/A	3
Di Domenico, 2018	https://doi.org/10.1186/s12917-018-1499-8	Sheep	Brain	Italy	2015	N/A	N/A	N/A	N/A	N/A	N/A	N/A	N/A	N/A	N/A	N/A	N/A	4	5	N/A	8	2
Di Domenico, 2018	https://doi.org/10.1186/s12917-018-1499-8	Sheep	Vagil swab	Italy	2012	N/A	N/A	N/A	N/A	N/A	N/A	N/A	N/A	N/A	N/A	N/A	10	2	3	N/A	N/A	3
Di Domenico, 2018	https://doi.org/10.1186/s12917-018-1499-8	Sheep	Spleen	Italy	2015	N/A	N/A	N/A	N/A	N/A	N/A	N/A	N/A	N/A	N/A	10	N/A	2	3	N/A	N/A	3
Di Domenico, 2018	https://doi.org/10.1186/s12917-018-1499-8	Sheep	Lung	Italy	2014	N/A	N/A	N/A	N/A	N/A	N/A	N/A	N/A	N/A	N/A	N/A	N/A	2	3	N/A	N/A	3
Di Domenico, 2018	https://doi.org/10.1186/s12917-018-1499-8	Goat	Vagil swab	Italy	2013	N/A	N/A	N/A	N/A	N/A	N/A	N/A	N/A	N/A	N/A	N/A	10	2	3	N/A	N/A	3
Di Domenico, 2018	https://doi.org/10.1186/s12917-018-1499-8	Goat	Spleen	Italy	2012	N/A	N/A	N/A	N/A	N/A	N/A	N/A	N/A	N/A	N/A	N/A	10	2	3	N/A	N/A	3
Di Domenico, 2018	https://doi.org/10.1186/s12917-018-1499-8	Goat	Liver	Italy	2014	N/A	N/A	N/A	N/A	N/A	N/A	N/A	N/A	N/A	N/A	8	11	2	3	N/A	5	3
Di Domenico, 2018	https://doi.org/10.1186/s12917-018-1499-8	Goat	Spleen	Italy	2014	N/A	N/A	N/A	N/A	N/A	N/A	N/A	N/A	N/A	N/A	N/A	10	2	3	N/A	9	3
Di Domenico, 2018	https://doi.org/10.1186/s12917-018-1499-8	Goat	Lung	Italy	2014	N/A	N/A	N/A	N/A	N/A	N/A	N/A	N/A	N/A	N/A	N/A	10	2	3	N/A	5	3
Di Domenico, 2018	https://doi.org/10.1186/s12917-018-1499-8	Sheep	Spleen	Italy	2014	N/A	N/A	N/A	N/A	N/A	N/A	N/A	N/A	N/A	N/A	N/A	7	4	3	N/A	2	7
Di Domenico, 2018	https://doi.org/10.1186/s12917-018-1499-8	Sheep	Placenta	Italy	2015	N/A	N/A	N/A	N/A	N/A	N/A	N/A	N/A	N/A	N/A	N/A	11	2	3	N/A	N/A	3
Di Domenico, 2018	https://doi.org/10.1186/s12917-018-1499-8	Goat	Lung	Italy	2014	N/A	N/A	N/A	N/A	N/A	N/A	N/A	N/A	N/A	N/A	N/A	12	N/A	N/A	N/A	N/A	3
Di Domenico, 2018	https://doi.org/10.1186/s12917-018-1499-8	Cattle	Milk	Italy	N/A	N/A	N/A	N/A	N/A	N/A	N/A	N/A	N/A	N/A	N/A	6	12	2	7	N/A	6	9
Di Domenico, 2018	https://doi.org/10.1186/s12917-018-1499-8	Goat	Milk	Italy	N/A	N/A	N/A	N/A	N/A	N/A	N/A	N/A	N/A	N/A	N/A	9	22	4	1	N/A	3	1
Di Domenico, 2018	https://doi.org/10.1186/s12917-018-1499-8	Goat	Brain	Italy	N/A	N/A	N/A	N/A	N/A	N/A	N/A	N/A	N/A	N/A	N/A	9	8	4	1	N/A	5	2
Tilburg, 2012 (MLVA BANK)	doi:10.1128/JCM.05497-11	Sheep	Vagil swabs	Netherlands	2008	N/A	N/A	N/A	N/A	N/A	N/A	N/A	N/A	N/A	N/A	3	11	3	3	N/A	7	8
Tilburg, 2012 (MLVA BANK)	doi:10.1128/JCM.05497-11	Sheep	Vagil swab	Netherlands	2008	N/A	N/A	N/A	N/A	N/A	N/A	N/A	N/A	N/A	N/A	3	11	3	3	N/A	7	8
Tilburg, 2012 (MLVA BANK)	doi:10.1128/JCM.05497-11	Sheep	Vagil swab	Netherlands	2008	N/A	N/A	N/A	N/A	N/A	N/A	N/A	N/A	N/A	N/A	3	11	3	3	N/A	7	8
Tilburg, 2012 (MLVA BANK)	doi:10.1128/JCM.05497-11	Lamb	Throat swabs	Netherlands	2008	N/A	N/A	N/A	N/A	N/A	N/A	N/A	N/A	N/A	N/A	3	11	3	3	N/A	7	8
Tilburg, 2012 (MLVA BANK)	doi:10.1128/JCM.05497-11	Lamb	Throat swab	Netherlands	2008	N/A	N/A	N/A	N/A	N/A	N/A	N/A	N/A	N/A	N/A	3	11	3	3	N/A	7	8
Tilburg, 2012 (MLVA BANK)	doi:10.1128/JCM.05497-11	Lamb	Throat swab	Netherlands	2008	N/A	N/A	N/A	N/A	N/A	N/A	N/A	N/A	N/A	N/A	3	11	3	3	N/A	7	8
Tilburg, 2012 (MLVA BANK)	doi:10.1128/JCM.05497-11	Human	Throat swab	Netherlands	2008	N/A	N/A	N/A	N/A	N/A	N/A	N/A	N/A	N/A	N/A	6	11	3	3	N/A	7	8
Tilburg, 2012 (MLVA BANK)	doi:10.1128/JCM.05497-11	Human	Plasma	Netherlands	2008	N/A	N/A	N/A	N/A	N/A	N/A	N/A	N/A	N/A	N/A	6	13	3	3	N/A	7	8
Tilburg, 2012 (MLVA BANK)	doi:10.1128/JCM.05497-11	Human	Urine	Netherlands	2008	N/A	N/A	N/A	N/A	N/A	N/A	N/A	N/A	N/A	N/A	6	11	3	3	N/A	7	7
Tilburg, 2012 (MLVA BANK)	doi:10.1128/JCM.05497-11	Human	Sputum	Netherlands	2008	N/A	N/A	N/A	N/A	N/A	N/A	N/A	N/A	N/A	N/A	6	11	3	3	N/A	7	7
Tilburg, 2012 (MLVA BANK)	doi:10.1128/JCM.05497-11	Human	Throat swab	Netherlands	2008	N/A	N/A	N/A	N/A	N/A	N/A	N/A	N/A	N/A	N/A	6	11	3	3	N/A	7	7
Tilburg, 2012 (MLVA BANK)	doi:10.1128/JCM.05497-11	Human	Plasma	Netherlands	2008	N/A	N/A	N/A	N/A	N/A	N/A	N/A	N/A	N/A	N/A	6	11	3	3	N/A	7	7
Tilburg, 2012 (MLVA BANK)	doi:10.1128/JCM.05497-11	Human	Sputum	Netherlands	2008	N/A	N/A	N/A	N/A	N/A	N/A	N/A	N/A	N/A	N/A	6	11	4	3	N/A	7	7
Tilburg, 2012 (MLVA BANK)	doi:10.1128/JCM.05497-11	Human	Serum	Netherlands	2008	N/A	N/A	N/A	N/A	N/A	N/A	N/A	N/A	N/A	N/A	6	11	3	3	N/A	7	7
Tilburg, 2012 (MLVA BANK)	doi:10.1128/JCM.05497-11	Human	Bal	Netherlands	2008	N/A	N/A	N/A	N/A	N/A	N/A	N/A	N/A	N/A	N/A	6	11	3	3	N/A	7	7
Tilburg, 2012 (MLVA BANK)	doi:10.1128/JCM.05497-11	Goat	Vagil swabs	Netherlands	2008	N/A	N/A	N/A	N/A	N/A	N/A	N/A	N/A	N/A	N/A	3	11	3	3	N/A	7	7
Tilburg, 2012 (MLVA BANK)	doi:10.1128/JCM.05497-11	Goat	vagil swabs	Netherlands	2008	N/A	N/A	N/A	N/A	N/A	N/A	N/A	N/A	N/A	N/A	3	11	3	3	N/A	7	7
Tilburg, 2012 (MLVA BANK)	doi:10.1128/JCM.05497-11	Goat	vagil swabs	Netherlands	2008	N/A	N/A	N/A	N/A	N/A	N/A	N/A	N/A	N/A	N/A	3	11	3	3	N/A	7	7
Tilburg, 2012 (MLVA BANK)	doi:10.1128/JCM.05497-11	Goat	vagil swabs	Netherlands	2008	N/A	N/A	N/A	N/A	N/A	N/A	N/A	N/A	N/A	N/A	3	11	3	3	N/A	7	7
Tilburg, 2012 (MLVA BANK)	doi:10.1128/JCM.05497-11	Human	Bal	Netherlands	2009	N/A	N/A	N/A	N/A	N/A	N/A	N/A	N/A	N/A	N/A	3	11	3	3	N/A	7	8
Tilburg, 2012 (MLVA BANK)	doi:10.1128/JCM.05497-11	Goat	DNA	Netherlands	2008	N/A	N/A	N/A	N/A	N/A	N/A	N/A	N/A	N/A	N/A	3	11	3	3	N/A	7	7
Tilburg, 2012 (MLVA BANK)	doi:10.1128/JCM.05497-11	Goat	DNA	Netherlands	2008	N/A	N/A	N/A	N/A	N/A	N/A	N/A	N/A	N/A	N/A	3	11	3	3	N/A	7	7
Tilburg, 2012 (MLVA BANK)	doi:10.1128/JCM.05497-11	Goat	DNA	Netherlands	2008	N/A	N/A	N/A	N/A	N/A	N/A	N/A	N/A	N/A	N/A	3	11	3	3	N/A	7	7
Tilburg, 2012 (MLVA BANK)	doi:10.1128/JCM.05497-11	Goat	DNA	Netherlands	2008	N/A	N/A	N/A	N/A	N/A	N/A	N/A	N/A	N/A	N/A	3	11	3	3	N/A	7	7
Tilburg, 2012 (MLVA BANK)	doi:10.1128/JCM.05497-11	Goat	DNA	Netherlands	2008	N/A	N/A	N/A	N/A	N/A	N/A	N/A	N/A	N/A	N/A	3	11	3	3	N/A	7	7
Tilburg, 2012 (MLVA BANK)	doi:10.1128/JCM.05497-11	Goat	DNA	Netherlands	2008	N/A	N/A	N/A	N/A	N/A	N/A	N/A	N/A	N/A	N/A	3	11	3	3	N/A	7	7
Tilburg, 2012 (MLVA BANK)	doi:10.1128/JCM.05497-11	Goat	DNA	Netherlands	2008	N/A	N/A	N/A	N/A	N/A	N/A	N/A	N/A	N/A	N/A	3	11	3	3	N/A	7	7
Tilburg, 2012 (MLVA BANK)	doi:10.1128/JCM.05497-11	Goat	DNA	Netherlands	2008	N/A	N/A	N/A	N/A	N/A	N/A	N/A	N/A	N/A	N/A	3	11	3	3	N/A	7	7
Tilburg, 2012 (MLVA BANK)	doi:10.1128/JCM.05497-11	Goat	DNA	Netherlands	2008	N/A	N/A	N/A	N/A	N/A	N/A	N/A	N/A	N/A	N/A	3	11	3	3	N/A	7	7
Tilburg, 2012 (MLVA BANK)	doi:10.1128/JCM.05497-11	Goat	DNA	Netherlands	2008	N/A	N/A	N/A	N/A	N/A	N/A	N/A	N/A	N/A	N/A	3	11	3	3	N/A	7	7
Tilburg, 2012 (MLVA BANK)	doi:10.1128/JCM.05497-11	Goat	DNA	Netherlands	2008	N/A	N/A	N/A	N/A	N/A	N/A	N/A	N/A	N/A	N/A	3	11	3	3	N/A	7	7
Tilburg, 2012 (MLVA BANK)	doi:10.1128/JCM.05497-11	Goat	DNA	Netherlands	2008	N/A	N/A	N/A	N/A	N/A	N/A	N/A	N/A	N/A	N/A	3	11	3	3	N/A	7	7
Tilburg, 2012 (MLVA BANK)	doi:10.1128/JCM.05497-11	Goat	DNA	Netherlands	2008	N/A	N/A	N/A	N/A	N/A	N/A	N/A	N/A	N/A	N/A	3	11	3	3	N/A	7	7
Tilburg, 2012 (MLVA BANK)	doi:10.1128/JCM.05497-11	Goat	DNA	Netherlands	2008	N/A	N/A	N/A	N/A	N/A	N/A	N/A	N/A	N/A	N/A	3	11	3	3	N/A	7	7
Tilburg, 2012 (MLVA BANK)	doi:10.1128/JCM.05497-11	Goat	DNA	Netherlands	2008	N/A	N/A	N/A	N/A	N/A	N/A	N/A	N/A	N/A	N/A	3	11	3	3	N/A	7	7
Tilburg, 2012 (MLVA BANK)	doi:10.1128/JCM.05497-11	Goat	DNA	Netherlands	2008	N/A	N/A	N/A	N/A	N/A	N/A	N/A	N/A	N/A	N/A	3	11	3	3	N/A	7	7
Tilburg, 2012 (MLVA BANK)	doi:10.1128/JCM.05497-11	Human	BAL	Netherlands	2009	N/A	N/A	N/A	N/A	N/A	N/A	N/A	N/A	N/A	N/A	3	11	3	3	N/A	7	7
Tilburg, 2012 (MLVA BANK)	doi:10.1128/JCM.05497-11	Human	Sputum	Netherlands	2009	N/A	N/A	N/A	N/A	N/A	N/A	N/A	N/A	N/A	N/A	3	11	3	3	N/A	7	7
Tilburg, 2012 (MLVA BANK)	doi:10.1128/JCM.05497-11	Human	Sputum	Netherlands	2009	N/A	N/A	N/A	N/A	N/A	N/A	N/A	N/A	N/A	N/A	3	11	3	3	N/A	7	7
Tilburg, 2012 (MLVA BANK)	doi:10.1128/JCM.05497-11	Human	Sputum	Netherlands	2009	N/A	N/A	N/A	N/A	N/A	N/A	N/A	N/A	N/A	N/A	3	11	3	3	N/A	7	7
Tilburg, 2012 (MLVA BANK)	doi:10.1128/JCM.05497-11	Human	Sputum	Netherlands	2009	N/A	N/A	N/A	N/A	N/A	N/A	N/A	N/A	N/A	N/A	3	11	3	3	N/A	7	7
Tilburg, 2012 (MLVA BANK)	doi:10.1128/JCM.05497-11	Human	BAL	Netherlands	2009	N/A	N/A	N/A	N/A	N/A	N/A	N/A	N/A	N/A	N/A	4	11	3	3	N/A	8	8
Tilburg, 2012 (MLVA BANK)	doi:10.1128/JCM.05497-11	Human	Sputum	Netherlands	2009	N/A	N/A	N/A	N/A	N/A	N/A	N/A	N/A	N/A	N/A	3	11	3	3	N/A	7	7
Tilburg, 2012 (MLVA BANK)	doi:10.1128/JCM.05497-11	Human	Sputum	Netherlands	2009	N/A	N/A	N/A	N/A	N/A	N/A	N/A	N/A	N/A	N/A	3	11	3	3	N/A	7	7
Tilburg, 2012 (MLVA BANK)	doi:10.1128/JCM.05497-11	Human	BAL	Netherlands	2009	N/A	N/A	N/A	N/A	N/A	N/A	N/A	N/A	N/A	N/A	3	11	3	3	N/A	7	7
Tilburg, 2012 (MLVA BANK)	doi:10.1128/JCM.05497-11	Human	Sputum	Netherlands	2009	N/A	N/A	N/A	N/A	N/A	N/A	N/A	N/A	N/A	N/A	3	11	3	3	N/A	7	7
Tilburg, 2012 (MLVA BANK)	doi:10.1128/JCM.05497-11	Human	Bal	Netherlands	2009	N/A	N/A	N/A	N/A	N/A	N/A	N/A	N/A	N/A	N/A	3	10	3	3	N/A	7	7
Tilburg, 2012 (MLVA BANK)	doi:10.1128/JCM.05497-11	Human	Wound fluid	Netherlands	2009	N/A	N/A	N/A	N/A	N/A	N/A	N/A	N/A	N/A	N/A	3	11	3	3	N/A	7	7
Tilburg, 2012 (MLVA BANK)	doi:10.1128/JCM.05497-11	Human	Aortic valve	Netherlands	2009	N/A	N/A	N/A	N/A	N/A	N/A	N/A	N/A	N/A	N/A	3	11	3	3	N/A	7	7
Tilburg, 2012 (MLVA BANK)	doi:10.1128/JCM.05497-11	Human	Aortic valve	Netherlands	2009	N/A	N/A	N/A	N/A	N/A	N/A	N/A	N/A	N/A	N/A	3	11	3	3	N/A	7	7
Tilburg, 2012 (MLVA BANK)	doi:10.1128/JCM.05497-11	Human	Thrombus	Netherlands	2010	N/A	N/A	N/A	N/A	N/A	N/A	N/A	N/A	N/A	N/A	3	11	3	3	N/A	7	7
Tilburg, 2012 (MLVA BANK)	doi:10.1128/JCM.05497-11	Human	Aortic valve	Netherlands	2008	N/A	N/A	N/A	N/A	N/A	N/A	N/A	N/A	N/A	N/A	3	11	3	3	N/A	7	8
Tilburg, 2012 (MLVA BANK)	doi:10.1128/JCM.05497-11	Goat	Placenta	Netherlands	N/A	N/A	N/A	N/A	N/A	N/A	N/A	N/A	N/A	N/A	N/A	3	11	3	3	N/A	7	7
Tilburg, 2012 (MLVA BANK)	doi:10.1128/JCM.05497-11	Goat	Placenta	Netherlands	2009	N/A	N/A	N/A	N/A	N/A	N/A	N/A	N/A	N/A	N/A	6	13	2	7	N/A	9	9
Tilburg, 2012 (MLVA BANK)	doi:10.1128/JCM.05497-11	Goat	Placenta	Netherlands	2009	N/A	N/A	N/A	N/A	N/A	N/A	N/A	N/A	N/A	N/A	3	11	3	3	N/A	7	7
Tilburg, 2012 (MLVA BANK)	doi:10.1128/JCM.05497-11	Cattle	Milk	Netherlands	2010	N/A	N/A	N/A	N/A	N/A	N/A	N/A	N/A	N/A	N/A	6	13	2	7	N/A	9	10
Tilburg, 2012 (MLVA BANK)	doi:10.1128/JCM.05497-11	Cattle	Milk	Netherlands	2010	N/A	N/A	N/A	N/A	N/A	N/A	N/A	N/A	N/A	N/A	6	13	2	7	N/A	9	10
Tilburg, 2012 (MLVA BANK)	doi:10.1128/JCM.05497-11	Cattle	Milk	Netherlands	2010	N/A	N/A	N/A	N/A	N/A	N/A	N/A	N/A	N/A	N/A	6	13	2	7	N/A	9	9
Tilburg, 2012 (MLVA BANK)	doi:10.1128/JCM.05497-11	Cattle	Milk	Netherlands	2010	N/A	N/A	N/A	N/A	N/A	N/A	N/A	N/A	N/A	N/A	6	13	2	7	N/A	9	10
Tilburg, 2012 (MLVA BANK)	doi:10.1128/JCM.05497-11	Human	Abscess fluid	Netherlands	2010	N/A	N/A	N/A	N/A	N/A	N/A	N/A	N/A	N/A	N/A	3	11	3	3	N/A	7	7
Tilburg, 2012 (MLVA BANK)	doi:10.1128/JCM.05497-11	Human	Vascular prosthesis	Netherlands	2010	N/A	N/A	N/A	N/A	N/A	N/A	N/A	N/A	N/A	N/A	3	11	3	3	N/A	7	7
Tilburg, 2012 (MLVA BANK)	doi:10.1128/JCM.05497-11	Human	Plasma	Netherlands	2010	N/A	N/A	N/A	N/A	N/A	N/A	N/A	N/A	N/A	N/A	3	11	3	3	N/A	7	8
Tilburg, 2012 (MLVA BANK)	doi:10.1128/JCM.05497-11	Human	Aorta tissue	Netherlands	2010	N/A	N/A	N/A	N/A	N/A	N/A	N/A	N/A	N/A	N/A	3	11	3	3	N/A	7	7
Tilburg, 2012 (MLVA BANK)	doi:10.1128/JCM.05497-11	Human	Serum	Netherlands	2010	N/A	N/A	N/A	N/A	N/A	N/A	N/A	N/A	N/A	N/A	3	11	3	3	N/A	7	7
Tilburg, 2012 (MLVA BANK)	doi:10.1128/JCM.05497-11	Human	Serum	Netherlands	2010	N/A	N/A	N/A	N/A	N/A	N/A	N/A	N/A	N/A	N/A	3	11	3	3	N/A	7	7
Tilburg, 2012 (MLVA BANK)	doi:10.1128/JCM.05497-11	Human	Serum	Netherlands	2010	N/A	N/A	N/A	N/A	N/A	N/A	N/A	N/A	N/A	N/A	3	11	3	3	N/A	7	7
Tilburg, 2012 (MLVA BANK)	doi:10.1128/JCM.05497-11	Human	Aorta valve	Netherlands	2010	N/A	N/A	N/A	N/A	N/A	N/A	N/A	N/A	N/A	N/A	3	11	3	3	N/A	7	7
Roest, 2013 (MLVA BANK)	http://dx.doi.org/10.3201/eid1905.121489	Cattle	Placenta	Netherlands	2011	N/A	N/A	N/A	N/A	N/A	N/A	N/A	N/A	N/A	N/A	6	13	2	7	N/A	9	9
Roest, 2013 (MLVA BANK)	http://dx.doi.org/10.3201/eid1905.121489	Cattle	Placenta	Netherlands	2011	N/A	N/A	N/A	N/A	N/A	N/A	N/A	N/A	N/A	N/A	3	11	3	3	N/A	7	7
Roest, 2013 (MLVA BANK)	http://dx.doi.org/10.3201/eid1905.121489	Cattle	Placenta	Netherlands	2011	N/A	N/A	N/A	N/A	N/A	N/A	N/A	N/A	N/A	N/A	6	13	2	7	N/A	9	9
Roest, 2013 (MLVA BANK)	http://dx.doi.org/10.3201/eid1905.121489	Cattle	Placenta	Netherlands	2011	N/A	N/A	N/A	N/A	N/A	N/A	N/A	N/A	N/A	N/A	6	13	2	7	N/A	9	9
Roest, 2013 (MLVA BANK)	http://dx.doi.org/10.3201/eid1905.121489	Cattle	Placenta	Netherlands	2011	N/A	N/A	N/A	N/A	N/A	N/A	N/A	N/A	N/A	N/A	6	13	2	7	N/A	9	9
Roest, 2013 (MLVA BANK)	http://dx.doi.org/10.3201/eid1905.121489	Cattle	Placenta	Netherlands	2011	N/A	N/A	N/A	N/A	N/A	N/A	N/A	N/A	N/A	N/A	6	13	2	7	N/A	9	8
Roest, 2013 (MLVA BANK)	http://dx.doi.org/10.3201/eid1905.121489	Cattle	Placenta	Netherlands	2011	N/A	N/A	N/A	N/A	N/A	N/A	N/A	N/A	N/A	N/A	6	13	2	7	N/A	9	9
Roest, 2011	. http://dx.doi.org/10.3201/eid1704.101562	Goat	N/A	Netherlands	N/A	N/A	7	N/A	N/A	N/A	6	N/A	13	5	13	N/A	N/A	3	3	3	N/A	7
Roest, 2011	. http://dx.doi.org/10.3201/eid1704.101562	Goat	N/A	Netherlands	N/A	N/A	7	N/A	N/A	N/A	6	N/A	13	5	13	N/A	N/A	3	3	3	N/A	7
Roest, 2011	. http://dx.doi.org/10.3201/eid1704.101562	Goat	N/A	Netherlands	N/A	N/A	7	N/A	N/A	N/A	6	N/A	13	5	13	N/A	N/A	3	3	3	N/A	7
Roest, 2011	. http://dx.doi.org/10.3201/eid1704.101562	Goat	N/A	Netherlands	N/A	N/A	7	N/A	N/A	N/A	6	N/A	13	5	13	N/A	11	3	3	3	N/A	7
Roest, 2011	. http://dx.doi.org/10.3201/eid1704.101562	Goat	N/A	Netherlands	N/A	N/A	7	N/A	N/A	N/A	6	N/A	13	5	13	N/A	11	3	3	3	N/A	7
Roest, 2011	. http://dx.doi.org/10.3201/eid1704.101562	Goat	N/A	Netherlands	N/A	N/A	7	N/A	N/A	N/A	6	N/A	N/A	5	N/A	N/A	11	3	3	3	N/A	7
Roest, 2011	. http://dx.doi.org/10.3201/eid1704.101562	Goat	N/A	Netherlands	N/A	N/A	7	N/A	N/A	N/A	6	6	N/A	5	N/A	N/A	11	3	3	N/A	N/A	7
Roest, 2011	. http://dx.doi.org/10.3201/eid1704.101562	Goat	N/A	Netherlands	N/A	N/A	7	N/A	N/A	N/A	6	6	13	5	13	N/A	N/A	3	3	3	N/A	7
Roest, 2011	. http://dx.doi.org/10.3201/eid1704.101562	Goat	N/A	Netherlands	N/A	N/A	7	N/A	N/A	N/A	6	6	13	5	13	N/A	N/A	3	3	3	N/A	7
Roest, 2011	. http://dx.doi.org/10.3201/eid1704.101562	Goat	N/A	Netherlands	N/A	N/A	7	N/A	N/A	N/A	6	6	13	5	13	N/A	N/A	3	3	3	N/A	7
Roest, 2011	. http://dx.doi.org/10.3201/eid1704.101562	Goat	N/A	Netherlands	N/A	N/A	7	N/A	N/A	N/A	6	6	13	5	13	N/A	11	3	3	3	N/A	7
Roest, 2011	. http://dx.doi.org/10.3201/eid1704.101562	Goat	N/A	Netherlands	N/A	N/A	7	N/A	N/A	N/A	6	6	13	5	13	N/A	11	3	3	3	N/A	7
Roest, 2011	. http://dx.doi.org/10.3201/eid1704.101562	Goat	N/A	Netherlands	N/A	N/A	7	N/A	N/A	N/A	6	6	13	5	13	N/A	11	3	3	3	N/A	7
Roest, 2011	. http://dx.doi.org/10.3201/eid1704.101562	Goat	N/A	Netherlands	N/A	N/A	7	N/A	N/A	N/A	6	6	13	5	13	N/A	11	3	3	3	N/A	7
Roest, 2011	. http://dx.doi.org/10.3201/eid1704.101562	Goat	N/A	Netherlands	N/A	N/A	7	N/A	N/A	N/A	6	6	13	5	13	N/A	11	3	3	3	N/A	7
Roest, 2011	. http://dx.doi.org/10.3201/eid1704.101562	Goat	N/A	Netherlands	N/A	N/A	7	N/A	N/A	N/A	6	6	13	5	13	N/A	11	3	3	3	N/A	7
Roest, 2011	. http://dx.doi.org/10.3201/eid1704.101562	Goat	N/A	Netherlands	N/A	N/A	7	N/A	N/A	N/A	6	6	13	5	13	N/A	11	3	3	3	N/A	7
Roest, 2011	. http://dx.doi.org/10.3201/eid1704.101562	Goat	N/A	Netherlands	N/A	N/A	7	N/A	N/A	N/A	6	6	13	5	13	N/A	11	3	3	3	N/A	7
Roest, 2011	. http://dx.doi.org/10.3201/eid1704.101562	Goat	N/A	Netherlands	N/A	N/A	7	N/A	N/A	N/A	6	6	13	5	13	N/A	11	3	3	3	N/A	7
Roest, 2011	. http://dx.doi.org/10.3201/eid1704.101562	Goat	N/A	Netherlands	N/A	N/A	7	N/A	N/A	N/A	6	6	13	5	13	N/A	11	3	3	3	N/A	7
Roest, 2011	. http://dx.doi.org/10.3201/eid1704.101562	Sheep	N/A	Netherlands	N/A	N/A	7	N/A	N/A	N/A	6	6	13	5	13	N/A	11	3	3	3	N/A	7
Roest, 2011	. http://dx.doi.org/10.3201/eid1704.101562	Goat	N/A	Netherlands	N/A	N/A	7	N/A	N/A	N/A	6	N/A	13	5	13	N/A	11	N/A	3	3	N/A	7
Roest, 2011	. http://dx.doi.org/10.3201/eid1704.101562	Goat	N/A	Netherlands	N/A	N/A	7	N/A	N/A	N/A	6	N/A	13	5	13	N/A	11	N/A	3	3	N/A	7
Roest, 2011	. http://dx.doi.org/10.3201/eid1704.101562	Goat	N/A	Netherlands	N/A	N/A	7	N/A	N/A	N/A	6	6	13	5	13	N/A	11	3	N/A	3	N/A	7
Roest, 2011	. http://dx.doi.org/10.3201/eid1704.101562	Goat	N/A	Netherlands	N/A	N/A	7	N/A	N/A	N/A	6	6	13	5	13	N/A	11	3	N/A	3	N/A	7
Roest, 2011	. http://dx.doi.org/10.3201/eid1704.101562	Goat	N/A	Netherlands	N/A	N/A	7	N/A	N/A	N/A	6	6	N/A	5	N/A	N/A	N/A	3	3	3	N/A	7
Roest, 2011	. http://dx.doi.org/10.3201/eid1704.101562	Goat	N/A	Netherlands	N/A	N/A	7	N/A	N/A	N/A	6	6	N/A	5	N/A	N/A	N/A	3	3	3	N/A	7
Roest, 2011	. http://dx.doi.org/10.3201/eid1704.101562	Goat	N/A	Netherlands	N/A	N/A	7	N/A	N/A	N/A	6	6	N/A	5	N/A	N/A	11	3	3	3	N/A	7
Roest, 2011	. http://dx.doi.org/10.3201/eid1704.101562	Goat	N/A	Netherlands	N/A	N/A	7	N/A	N/A	N/A	6	6	N/A	5	N/A	N/A	11	3	3	3	N/A	7
Roest, 2011	. http://dx.doi.org/10.3201/eid1704.101562	Goat	N/A	Netherlands	N/A	N/A	7	N/A	N/A	N/A	6	6	N/A	5	N/A	N/A	11	3	3	3	N/A	7
Roest, 2011	. http://dx.doi.org/10.3201/eid1704.101562	Goat	N/A	Netherlands	N/A	N/A	7	N/A	N/A	N/A	6	6	N/A	5	N/A	N/A	11	3	3	3	N/A	7
Roest, 2011	. http://dx.doi.org/10.3201/eid1704.101562	Goat	N/A	Netherlands	N/A	N/A	7	N/A	N/A	N/A	6	6	N/A	5	N/A	N/A	11	3	3	3	N/A	7
Roest, 2011	. http://dx.doi.org/10.3201/eid1704.101562	Goat	N/A	Netherlands	N/A	N/A	7	N/A	N/A	N/A	6	6	13	5	13	N/A	11	N/A	N/A	3	N/A	7
Roest, 2011	. http://dx.doi.org/10.3201/eid1704.101562	Goat	N/A	Netherlands	N/A	N/A	7	N/A	N/A	N/A	6	6	13	5	13	N/A	11	N/A	3	3	N/A	7
Roest, 2011	. http://dx.doi.org/10.3201/eid1704.101562	Goat	N/A	Netherlands	N/A	N/A	7	N/A	N/A	N/A	6	6	7	5	7	N/A	11	3	3	3	N/A	7
Roest, 2011	. http://dx.doi.org/10.3201/eid1704.101562	Goat	N/A	Netherlands	N/A	N/A	7	N/A	N/A	N/A	6	6	9	5	9	N/A	11	N/A	3	N/A	N/A	7
Roest, 2011	. http://dx.doi.org/10.3201/eid1704.101562	Goat	N/A	Netherlands	N/A	N/A	7	N/A	N/A	N/A	6	6	N/A	4	N/A	N/A	11	3	N/A	3	N/A	7
Roest, 2011	. http://dx.doi.org/10.3201/eid1704.101562	Goat	N/A	Netherlands	N/A	N/A	7	N/A	N/A	N/A	6	N/A	13	6	13	N/A	N/A	3	3	3	N/A	7
Roest, 2011	. http://dx.doi.org/10.3201/eid1704.101562	Goat	N/A	Netherlands	N/A	N/A	7	N/A	N/A	N/A	6	6	13	N/A	13	N/A	11	3	N/A	N/A	N/A	7
Roest, 2011	. http://dx.doi.org/10.3201/eid1704.101562	Goat	N/A	Netherlands	N/A	N/A	7	N/A	N/A	N/A	6	N/A	13	5	13	N/A	N/A	N/A	3	3	N/A	7
Roest, 2011	. http://dx.doi.org/10.3201/eid1704.101562	Goat	N/A	Netherlands	N/A	N/A	7	N/A	N/A	N/A	6	6	13	5	13	N/A	N/A	N/A	N/A	3	N/A	7
Roest, 2011	. http://dx.doi.org/10.3201/eid1704.101562	Goat	N/A	Netherlands	N/A	N/A	7	N/A	N/A	N/A	6	N/A	2	5	2	N/A	11	3	4	3	N/A	7
Roest, 2011	. http://dx.doi.org/10.3201/eid1704.101562	Goat	N/A	Netherlands	N/A	N/A	7	N/A	N/A	N/A	6	N/A	13	5	13	N/A	11	2	N/A	3	N/A	7
Roest, 2011	. http://dx.doi.org/10.3201/eid1704.101562	Goat	N/A	Netherlands	N/A	N/A	7	N/A	N/A	N/A	6	6	N/A	5	N/A	N/A	N/A	2	3	3	N/A	3
Roest, 2011	. http://dx.doi.org/10.3201/eid1704.101562	Sheep	N/A	Netherlands	N/A	N/A	7	N/A	N/A	N/A	6	6	13	5	13	N/A	N/A	2	3	3	N/A	3
Roest, 2011	. http://dx.doi.org/10.3201/eid1704.101562	Goat	N/A	Netherlands	N/A	N/A	7	N/A	N/A	N/A	6	6	N/A	5	N/A	N/A	11	2	N/A	N/A	N/A	3
Roest, 2011	. http://dx.doi.org/10.3201/eid1704.101562	Sheep	N/A	Netherlands	N/A	N/A	6	N/A	N/A	N/A	6	6	4	6	4	N/A	13	2	7	3	N/A	9
Roest, 2011	. http://dx.doi.org/10.3201/eid1704.101562	Goat	N/A	Netherlands	N/A	N/A	6	N/A	N/A	N/A	6	6	4	6	4	N/A	13	2	7	3	N/A	10
SzymańskaCzerwińska, 2019	https://doi.org/10.1371/journal.pone.0210244	Cattle	Placenta	Poland	1993	N/A	N/A	N/A	N/A	N/A	N/A	N/A	N/A	N/A	N/A	4	8	3	3	N/A	5	4
SzymańskaCzerwińska, 2019	https://doi.org/10.1371/journal.pone.0210244	Cattle	Placenta	Poland	1993	N/A	N/A	N/A	N/A	N/A	N/A	N/A	N/A	N/A	N/A	4	8	3	3	N/A	5	4
SzymańskaCzerwińska, 2019	https://doi.org/10.1371/journal.pone.0210244	Cattle	Placenta	Poland	1983	N/A	N/A	N/A	N/A	N/A	N/A	N/A	N/A	N/A	N/A	4	8	3	3	N/A	5	4
SzymańskaCzerwińska, 2019	https://doi.org/10.1371/journal.pone.0210244	Cattle	semen	Poland	1983	N/A	N/A	N/A	N/A	N/A	N/A	N/A	N/A	N/A	N/A	4	8	3	3	N/A	5	4
SzymańskaCzerwińska, 2019	https://doi.org/10.1371/journal.pone.0210244	Cattle	Bulk tank milk	Poland	2017	N/A	N/A	N/A	N/A	N/A	N/A	N/A	N/A	N/A	N/A	9	27	4	6	N/A	9	5
SzymańskaCzerwińska, 2019	https://doi.org/10.1371/journal.pone.0210244	Human	blood	Poland	1956	N/A	N/A	N/A	N/A	N/A	N/A	N/A	N/A	N/A	N/A	9	27	3	6	N/A	9	5
SzymańskaCzerwińska, 2019	https://doi.org/10.1371/journal.pone.0210244	Cattle	Milk	Poland	2016	N/A	N/A	N/A	N/A	N/A	N/A	N/A	N/A	N/A	N/A	6	13	2	7	N/A	9	8
SzymańskaCzerwińska, 2019	https://doi.org/10.1371/journal.pone.0210244	Cattle	Milk	Poland	2016	N/A	N/A	N/A	N/A	N/A	N/A	N/A	N/A	N/A	N/A	6	13	2	7	N/A	9	8
SzymańskaCzerwińska, 2019	https://doi.org/10.1371/journal.pone.0210244	Cattle	Bulk tank milk	Poland	2014	N/A	N/A	N/A	N/A	N/A	N/A	N/A	N/A	N/A	N/A	6	13	2	7	N/A	9	8
SzymańskaCzerwińska, 2019	https://doi.org/10.1371/journal.pone.0210244	Cattle	Milk	Poland	2014	N/A	N/A	N/A	N/A	N/A	N/A	N/A	N/A	N/A	N/A	6	13	2	7	N/A	9	8
SzymańskaCzerwińska, 2019	https://doi.org/10.1371/journal.pone.0210244	Cattle	Milk	Poland	2017	N/A	N/A	N/A	N/A	N/A	N/A	N/A	N/A	N/A	N/A	6	13	2	7	N/A	9	8
SzymańskaCzerwińska, 2019	https://doi.org/10.1371/journal.pone.0210244	Cattle	Bulk tank milk	Poland	2015	N/A	N/A	N/A	N/A	N/A	N/A	N/A	N/A	N/A	N/A	6	13	2	7	N/A	9	8
SzymańskaCzerwińska, 2019	https://doi.org/10.1371/journal.pone.0210244	Cattle	Milk	Poland	2016	N/A	N/A	N/A	N/A	N/A	N/A	N/A	N/A	N/A	N/A	6	13	2	7	N/A	9	7
SzymańskaCzerwińska, 2019	https://doi.org/10.1371/journal.pone.0210244	Cattle	Bulk tank milk	Poland	2016	N/A	N/A	N/A	N/A	N/A	N/A	N/A	N/A	N/A	N/A	6	13	2	7	N/A	9	10
SzymańskaCzerwińska, 2019	https://doi.org/10.1371/journal.pone.0210244	Cattle	Bulk tank milk	Poland	2017	N/A	N/A	N/A	N/A	N/A	N/A	N/A	N/A	N/A	N/A	6	13	2	7	N/A	9	10
SzymańskaCzerwińska, 2019	https://doi.org/10.1371/journal.pone.0210244	Cattle	Milk	Poland	2015	N/A	N/A	N/A	N/A	N/A	N/A	N/A	N/A	N/A	N/A	6	13	2	7	N/A	9	10
SzymańskaCzerwińska, 2019	https://doi.org/10.1371/journal.pone.0210244	Cattle	Milk	Poland	2017	N/A	N/A	N/A	N/A	N/A	N/A	N/A	N/A	N/A	N/A	6	13	2	7	N/A	9	10
SzymańskaCzerwińska, 2019	https://doi.org/10.1371/journal.pone.0210244	Cattle	Milk	Poland	2015	N/A	N/A	N/A	N/A	N/A	N/A	N/A	N/A	N/A	N/A	6	13	2	7	N/A	9	10
SzymańskaCzerwińska, 2019	https://doi.org/10.1371/journal.pone.0210244	Cattle	Milk	Poland	2016	N/A	N/A	N/A	N/A	N/A	N/A	N/A	N/A	N/A	N/A	6	13	2	7	N/A	9	10
SzymańskaCzerwińska, 2019	https://doi.org/10.1371/journal.pone.0210244	Cattle	Milk	Poland	2015	N/A	N/A	N/A	N/A	N/A	N/A	N/A	N/A	N/A	N/A	6	13	2	7	N/A	9	10
SzymańskaCzerwińska, 2019	https://doi.org/10.1371/journal.pone.0210244	Cattle	Milk	Poland	2015	N/A	N/A	N/A	N/A	N/A	N/A	N/A	N/A	N/A	N/A	6	13	2	7	N/A	9	10
SzymańskaCzerwińska, 2019	https://doi.org/10.1371/journal.pone.0210244	Cattle	Bulk tank milk	Poland	2017	N/A	N/A	N/A	N/A	N/A	N/A	N/A	N/A	N/A	N/A	6	12	2	7	N/A	9	9
SzymańskaCzerwińska, 2019	https://doi.org/10.1371/journal.pone.0210244	Cattle	Milk	Poland	2017	N/A	N/A	N/A	N/A	N/A	N/A	N/A	N/A	N/A	N/A	6	12	2	7	N/A	9	9
SzymańskaCzerwińska, 2019	https://doi.org/10.1371/journal.pone.0210244	Cattle	placenta	Poland	2017	N/A	N/A	N/A	N/A	N/A	N/A	N/A	N/A	N/A	N/A	6	13	2	7	N/A	9	9
SzymańskaCzerwińska, 2019	https://doi.org/10.1371/journal.pone.0210244	Cattle	milk	Poland	2017	N/A	N/A	N/A	N/A	N/A	N/A	N/A	N/A	N/A	N/A	6	13	2	7	N/A	9	9
SzymańskaCzerwińska, 2019	https://doi.org/10.1371/journal.pone.0210244	Cattle	milk	Poland	2017	N/A	N/A	N/A	N/A	N/A	N/A	N/A	N/A	N/A	N/A	6	13	2	7	N/A	9	9
SzymańskaCzerwińska, 2019	https://doi.org/10.1371/journal.pone.0210244	Cattle	milk	Poland	2017	N/A	N/A	N/A	N/A	N/A	N/A	N/A	N/A	N/A	N/A	6	13	2	7	N/A	9	9
SzymańskaCzerwińska, 2019	https://doi.org/10.1371/journal.pone.0210244	Cattle	milk	Poland	2016	N/A	N/A	N/A	N/A	N/A	N/A	N/A	N/A	N/A	N/A	6	13	2	7	N/A	9	9
SzymańskaCzerwińska, 2019	https://doi.org/10.1371/journal.pone.0210244	Cattle	milk	Poland	2016	N/A	N/A	N/A	N/A	N/A	N/A	N/A	N/A	N/A	N/A	6	13	2	7	N/A	9	9
SzymańskaCzerwińska, 2019	https://doi.org/10.1371/journal.pone.0210244	Cattle	milk	Poland	2017	N/A	N/A	N/A	N/A	N/A	N/A	N/A	N/A	N/A	N/A	6	13	2	7	N/A	9	9
SzymańskaCzerwińska, 2019	https://doi.org/10.1371/journal.pone.0210244	Cattle	milk	Poland	2017	N/A	N/A	N/A	N/A	N/A	N/A	N/A	N/A	N/A	N/A	6	13	2	7	N/A	9	9
SzymańskaCzerwińska, 2019	https://doi.org/10.1371/journal.pone.0210244	Cattle	milk	Poland	2014	N/A	N/A	N/A	N/A	N/A	N/A	N/A	N/A	N/A	N/A	6	13	2	7	N/A	9	9
SzymańskaCzerwińska, 2019	https://doi.org/10.1371/journal.pone.0210244	Cattle	milk	Poland	2015	N/A	N/A	N/A	N/A	N/A	N/A	N/A	N/A	N/A	N/A	6	13	2	7	N/A	9	9
SzymańskaCzerwińska, 2019	https://doi.org/10.1371/journal.pone.0210244	Cattle	milk	Poland	2017	N/A	N/A	N/A	N/A	N/A	N/A	N/A	N/A	N/A	N/A	6	13	2	7	N/A	9	9
SzymańskaCzerwińska, 2019	https://doi.org/10.1371/journal.pone.0210244	Cattle	milk	Poland	2017	N/A	N/A	N/A	N/A	N/A	N/A	N/A	N/A	N/A	N/A	6	13	2	7	N/A	9	9
SzymańskaCzerwińska, 2019	https://doi.org/10.1371/journal.pone.0210244	Cattle	Bulk tank milk	Poland	2017	N/A	N/A	N/A	N/A	N/A	N/A	N/A	N/A	N/A	N/A	6	13	2	7	N/A	9	9
SzymańskaCzerwińska, 2019	https://doi.org/10.1371/journal.pone.0210244	Cattle	Cream cheese	Poland	2017	N/A	N/A	N/A	N/A	N/A	N/A	N/A	N/A	N/A	N/A	6	13	2	7	N/A	9	9
SzymańskaCzerwińska, 2019	https://doi.org/10.1371/journal.pone.0210244	Cattle	Bulk tank milk	Poland	2017	N/A	N/A	N/A	N/A	N/A	N/A	N/A	N/A	N/A	N/A	6	13	2	7	N/A	9	9
SzymańskaCzerwińska, 2019	https://doi.org/10.1371/journal.pone.0210244	Cattle	Cheese	Poland	2017	N/A	N/A	N/A	N/A	N/A	N/A	N/A	N/A	N/A	N/A	6	14	2	7	N/A	9	9
Chmielewski, 2009 (MLVA BANK)	http://www.ncbi.nlm.nih.gov/pubmed/19469280	Human	Blood	Poland	1956	4	7	8	8	N/A	6	6	4	12	4	9	27	3	6	5	9	5
Chmielewski, 2009 (MLVA BANK)	http://www.ncbi.nlm.nih.gov/pubmed/19469281	Cattle	Placenta	Poland	1993	4	7	8	8	N/A	6	6	16	10	13	4	8	3	3	2	5	4
Chmielewski, 2009 (MLVA BANK)	http://www.ncbi.nlm.nih.gov/pubmed/19469282	Cattle	Placenta	Poland	1993	4	7	8	8	N/A	6	6	16	10	13	4	8	3	3	2	5	4
Chmielewski, 2009 (MLVA BANK)	http://www.ncbi.nlm.nih.gov/pubmed/19469283	Cattle	Placenta	Poland	1983	4	7	8	7	N/A	6	6	16	10	13	4	8	3	3	2	5	4
Chmielewski, 2009 (MLVA BANK)	http://www.ncbi.nlm.nih.gov/pubmed/19469284	Bull	Semen	Poland	1989	4	7	8	7	N/A	6	6	16	10	13	4	8	3	3	2	5	4
Chmielewski, 2009 (MLVA BANK)	http://www.ncbi.nlm.nih.gov/pubmed/19469285	Human	Urine	Poland	1991	4	7	8	6	N/A	6	6	16	10	13	4	8	3	3	2	5	4
Grissa, 2008 (MLVA BANK)	http://microbesgenotyping.i2bc.paris-saclay.fr/databases/view/966	Cattle	Bulk tank milk	Poland	2016	N/A	N/A	N/A	N/A	N/A	N/A	N/A	N/A	N/A	N/A	6	13	2	7	N/A	9	10
Grissa, 2008 (MLVA BANK)	http://microbesgenotyping.i2bc.paris-saclay.fr/databases/view/966	Cattle	Placenta	Poland	2017	N/A	N/A	N/A	N/A	N/A	N/A	N/A	N/A	N/A	N/A	6	13	2	7	N/A	9	9
Grissa, 2008 (MLVA BANK)	http://microbesgenotyping.i2bc.paris-saclay.fr/databases/view/966	Cattle	Milk	Poland	2017	N/A	N/A	N/A	N/A	N/A	N/A	N/A	N/A	N/A	N/A	6	13	2	7	N/A	9	9
Grissa, 2008 (MLVA BANK)	http://microbesgenotyping.i2bc.paris-saclay.fr/databases/view/966	Cattle	Bulk tank milk	Poland	2017	N/A	N/A	N/A	N/A	N/A	N/A	N/A	N/A	N/A	N/A	6	13	2	7	N/A	9	10
Grissa, 2008 (MLVA BANK)	http://microbesgenotyping.i2bc.paris-saclay.fr/databases/view/966	Cattle	Milk	Poland	2017	N/A	N/A	N/A	N/A	N/A	N/A	N/A	N/A	N/A	N/A	6	13	2	7	N/A	9	9
Grissa, 2008 (MLVA BANK)	http://microbesgenotyping.i2bc.paris-saclay.fr/databases/view/966	Cattle	Milk	Poland	2015	N/A	N/A	N/A	N/A	N/A	N/A	N/A	N/A	N/A	N/A	6	13	2	7	N/A	9	10
Grissa, 2008 (MLVA BANK)	http://microbesgenotyping.i2bc.paris-saclay.fr/databases/view/966	Cattle	Milk	Poland	2016	N/A	N/A	N/A	N/A	N/A	N/A	N/A	N/A	N/A	N/A	6	13	2	7	N/A	9	8
Grissa, 2008 (MLVA BANK)	http://microbesgenotyping.i2bc.paris-saclay.fr/databases/view/966	Cattle	Milk	Poland	2016	N/A	N/A	N/A	N/A	N/A	N/A	N/A	N/A	N/A	N/A	6	13	2	7	N/A	9	10
Grissa, 2008 (MLVA BANK)	http://microbesgenotyping.i2bc.paris-saclay.fr/databases/view/966	Cattle	Milk	Poland	2017	N/A	N/A	N/A	N/A	N/A	N/A	N/A	N/A	N/A	N/A	6	13	2	7	N/A	9	9
Grissa, 2008 (MLVA BANK)	http://microbesgenotyping.i2bc.paris-saclay.fr/databases/view/966	Cattle	Bulk tank milk	Poland	2017	N/A	N/A	N/A	N/A	N/A	N/A	N/A	N/A	N/A	N/A	6	14	2	7	N/A	9	9
Grissa, 2008 (MLVA BANK)	http://microbesgenotyping.i2bc.paris-saclay.fr/databases/view/966	Cattle	Bulk tank milk	Poland	2017	N/A	N/A	N/A	N/A	N/A	N/A	N/A	N/A	N/A	N/A	6	12	2	7	N/A	9	8
Grissa, 2008 (MLVA BANK)	http://microbesgenotyping.i2bc.paris-saclay.fr/databases/view/966	Cattle	Milk	Poland	2017	N/A	N/A	N/A	N/A	N/A	N/A	N/A	N/A	N/A	N/A	9	27	4	6	N/A	9	5
Grissa, 2008 (MLVA BANK)	http://microbesgenotyping.i2bc.paris-saclay.fr/databases/view/966	Cattle	Milk	Poland	2015	N/A	N/A	N/A	N/A	N/A	N/A	N/A	N/A	N/A	N/A	6	13	2	7	N/A	9	10
Grissa, 2008 (MLVA BANK)	http://microbesgenotyping.i2bc.paris-saclay.fr/databases/view/966	Cattle	Milk	Poland	2016	N/A	N/A	N/A	N/A	N/A	N/A	N/A	N/A	N/A	N/A	6	13	2	7	N/A	9	10
Grissa, 2008 (MLVA BANK)	http://microbesgenotyping.i2bc.paris-saclay.fr/databases/view/966	Cattle	Milk	Poland	2016	N/A	N/A	N/A	N/A	N/A	N/A	N/A	N/A	N/A	N/A	6	13	2	7	N/A	9	9
Grissa, 2008 (MLVA BANK)	http://microbesgenotyping.i2bc.paris-saclay.fr/databases/view/966	Cattle	Milk	Poland	2016	N/A	N/A	N/A	N/A	N/A	N/A	N/A	N/A	N/A	N/A	6	13	2	7	N/A	9	9
Grissa, 2008 (MLVA BANK)	http://microbesgenotyping.i2bc.paris-saclay.fr/databases/view/966	Cattle	Milk	Poland	2016	N/A	N/A	N/A	N/A	N/A	N/A	N/A	N/A	N/A	N/A	6	13	2	7	N/A	9	8
Grissa, 2008 (MLVA BANK)	http://microbesgenotyping.i2bc.paris-saclay.fr/databases/view/966	Cattle	Bulk tank milk	Poland	2014	N/A	N/A	N/A	N/A	N/A	N/A	N/A	N/A	N/A	N/A	6	13	2	7	N/A	9	8
Grissa, 2008 (MLVA BANK)	http://microbesgenotyping.i2bc.paris-saclay.fr/databases/view/966	Cattle	Milk	Poland	2017	N/A	N/A	N/A	N/A	N/A	N/A	N/A	N/A	N/A	N/A	6	13	2	7	N/A	9	9
Grissa, 2008 (MLVA BANK)	http://microbesgenotyping.i2bc.paris-saclay.fr/databases/view/966	Cattle	Milk	Poland	2014	N/A	N/A	N/A	N/A	N/A	N/A	N/A	N/A	N/A	N/A	6	13	2	7	N/A	9	8
Grissa, 2008 (MLVA BANK)	http://microbesgenotyping.i2bc.paris-saclay.fr/databases/view/966	Cattle	Milk	Poland	2015	N/A	N/A	N/A	N/A	N/A	N/A	N/A	N/A	N/A	N/A	6	13	2	7	N/A	9	10
Grissa, 2008 (MLVA BANK)	http://microbesgenotyping.i2bc.paris-saclay.fr/databases/view/966	Cattle	Milk	Poland	2017	N/A	N/A	N/A	N/A	N/A	N/A	N/A	N/A	N/A	N/A	6	13	2	7	N/A	9	9
Grissa, 2008 (MLVA BANK)	http://microbesgenotyping.i2bc.paris-saclay.fr/databases/view/966	Cattle	Milk	Poland	2017	N/A	N/A	N/A	N/A	N/A	N/A	N/A	N/A	N/A	N/A	6	13	2	7	N/A	9	8
Grissa, 2008 (MLVA BANK)	http://microbesgenotyping.i2bc.paris-saclay.fr/databases/view/966	Cattle	Milk	Poland	2014	N/A	N/A	N/A	N/A	N/A	N/A	N/A	N/A	N/A	N/A	6	13	2	7	N/A	9	9
Grissa, 2008 (MLVA BANK)	http://microbesgenotyping.i2bc.paris-saclay.fr/databases/view/966	Cattle	Bulk tank milk	Poland	2015	N/A	N/A	N/A	N/A	N/A	N/A	N/A	N/A	N/A	N/A	6	13	2	7	N/A	9	8
Grissa, 2008 (MLVA BANK)	http://microbesgenotyping.i2bc.paris-saclay.fr/databases/view/966	Cattle	Milk	Poland	2015	N/A	N/A	N/A	N/A	N/A	N/A	N/A	N/A	N/A	N/A	6	13	2	7	N/A	9	9
Grissa, 2008 (MLVA BANK)	http://microbesgenotyping.i2bc.paris-saclay.fr/databases/view/966	Cattle	Milk	Poland	2017	N/A	N/A	N/A	N/A	N/A	N/A	N/A	N/A	N/A	N/A	6	13	2	7	N/A	9	9
Grissa, 2008 (MLVA BANK)	http://microbesgenotyping.i2bc.paris-saclay.fr/databases/view/966	Cattle	Milk	Poland	2017	N/A	N/A	N/A	N/A	N/A	N/A	N/A	N/A	N/A	N/A	6	13	2	7	N/A	9	9
Grissa, 2008 (MLVA BANK)	http://microbesgenotyping.i2bc.paris-saclay.fr/databases/view/966	Cattle	Milk	Poland	2016	N/A	N/A	N/A	N/A	N/A	N/A	N/A	N/A	N/A	N/A	6	13	2	7	N/A	9	7
Grissa, 2008 (MLVA BANK)	http://microbesgenotyping.i2bc.paris-saclay.fr/databases/view/966	Cattle	Milk	Poland	2017	N/A	N/A	N/A	N/A	N/A	N/A	N/A	N/A	N/A	N/A	6	12	2	7	N/A	9	9
Grissa, 2008 (MLVA BANK)	http://microbesgenotyping.i2bc.paris-saclay.fr/databases/view/966	Cattle	Milk	Poland	2015	N/A	N/A	N/A	N/A	N/A	N/A	N/A	N/A	N/A	N/A	6	13	2	7	N/A	9	10
Grissa, 2008 (MLVA BANK)	http://microbesgenotyping.i2bc.paris-saclay.fr/databases/view/966	Cattle	Bulk tank milk	Poland	2017	N/A	N/A	N/A	N/A	N/A	N/A	N/A	N/A	N/A	N/A	6	12	2	7	N/A	9	12
Grissa, 2008 (MLVA BANK)	http://microbesgenotyping.i2bc.paris-saclay.fr/databases/view/966	Cattle	Bulk tank milk	Poland	2017	N/A	N/A	N/A	N/A	N/A	N/A	N/A	N/A	N/A	N/A	6	13	2	7	N/A	9	9
Santos, 2012	https://doi.org/10.1016/j.ijmm.2012.08.003	Cattle	Foetal liver	Portugal	2009	N/A	N/A	N/A	N/A	N/A	N/A	N/A	N/A	N/A	N/A	3	N/A	N/A	N/A	N/A	2	N/A
Santos, 2012	https://doi.org/10.1016/j.ijmm.2012.08.003	Goat	Foetal liver	Portugal	2009	N/A	N/A	N/A	N/A	N/A	N/A	N/A	N/A	N/A	N/A	1	11	2	3	N/A	2	3
Santos, 2012	https://doi.org/10.1016/j.ijmm.2012.08.003	Goat	Foetal liver	Portugal	2010	N/A	N/A	N/A	N/A	N/A	N/A	N/A	N/A	N/A	N/A	1	11	2	3	N/A	2	3
Santos, 2012	https://doi.org/10.1016/j.ijmm.2012.08.003	Goat	Foetal lung	Portugal	2010	N/A	N/A	N/A	N/A	N/A	N/A	N/A	N/A	N/A	N/A	1	11	2	3	N/A	2	3
Santos, 2012	https://doi.org/10.1016/j.ijmm.2012.08.003	Goat	Foetal liver	Portugal	2011	N/A	N/A	N/A	N/A	N/A	N/A	N/A	N/A	N/A	N/A	1	11	2	3	N/A	2	3
Santos, 2012	https://doi.org/10.1016/j.ijmm.2012.08.003	Human	Blood	Portugal	2007	N/A	N/A	N/A	N/A	N/A	N/A	N/A	N/A	N/A	N/A	3	9	4	5	N/A	2	2
Santos, 2012	https://doi.org/10.1016/j.ijmm.2012.08.003	Human	Mitral valve	Portugal	2007	N/A	N/A	N/A	N/A	N/A	N/A	N/A	N/A	N/A	N/A	1	11	2	3	N/A	2	3
Santos, 2012	https://doi.org/10.1016/j.ijmm.2012.08.003	Human	Mitral valve	Portugal	2010	N/A	N/A	N/A	N/A	N/A	N/A	N/A	N/A	N/A	N/A	3	9	4	5	N/A	2	2
Santos, 2012	https://doi.org/10.1016/j.ijmm.2012.08.003	Human	Spleen	Portugal	2010	N/A	N/A	N/A	N/A	N/A	N/A	N/A	N/A	N/A	N/A	3	9	4	5	N/A	2	2
Santos, 2012	https://doi.org/10.1016/j.ijmm.2012.08.003	Human	Blood	Portugal	2006	N/A	N/A	N/A	N/A	N/A	N/A	N/A	N/A	N/A	N/A	3	14	3	7	N/A	2	2
Santos, 2012	https://doi.org/10.1016/j.ijmm.2012.08.003	Human	Blood	Portugal	2006	N/A	N/A	N/A	N/A	N/A	N/A	N/A	N/A	N/A	N/A	3	16	3	7	N/A	2	2
Santos, 2012	https://doi.org/10.1016/j.ijmm.2012.08.003	Human	Blood	Portugal	2006	N/A	N/A	N/A	N/A	N/A	N/A	N/A	N/A	N/A	N/A	3	16	2	7	N/A	2	2
Santos, 2012	https://doi.org/10.1016/j.ijmm.2012.08.003	Human	Blood	Portugal	2006	N/A	N/A	N/A	N/A	N/A	N/A	N/A	N/A	N/A	N/A	3	16	3	7	N/A	2	2
Santos, 2012	https://doi.org/10.1016/j.ijmm.2012.08.003	Human	Blood	Portugal	2006	N/A	N/A	N/A	N/A	N/A	N/A	N/A	N/A	N/A	N/A	3	16	3	7	N/A	2	2
Santos, 2012	https://doi.org/10.1016/j.ijmm.2012.08.003	Human	Blood	Portugal	2006	N/A	N/A	N/A	N/A	N/A	N/A	N/A	N/A	N/A	N/A	3	16	3	7	N/A	2	2
Santos, 2012	https://doi.org/10.1016/j.ijmm.2012.08.003	Human	Blood	Portugal	2006	N/A	N/A	N/A	N/A	N/A	N/A	N/A	N/A	N/A	N/A	2	14	3	7	N/A	1	2
Santos, 2012	https://doi.org/10.1016/j.ijmm.2012.08.003	Human	Blood	Portugal	2007	N/A	N/A	N/A	N/A	N/A	N/A	N/A	N/A	N/A	N/A	3	14	3	7	N/A	1	2
Santos, 2012	https://doi.org/10.1016/j.ijmm.2012.08.003	Human	Blood	Portugal	2010	N/A	N/A	N/A	N/A	N/A	N/A	N/A	N/A	N/A	N/A	3	14	3	7	N/A	1	2
Santos, 2012	https://doi.org/10.1016/j.ijmm.2012.08.003	Human	Blood	Portugal	2010	N/A	N/A	N/A	N/A	N/A	N/A	N/A	N/A	N/A	N/A	3	18	3	7	N/A	2	2
ArricauBouvery, 2006	https://doi.org/10.1186/1471-2180-6-38	Tick	N/A	Slovak Republic	N/A	4	7	8	8	15	5	6	5	6	7	N/A	N/A	N/A	N/A	N/A	N/A	N/A
ArricauBouvery, 2006	https://doi.org/10.1186/1471-2180-6-38	Cattle	N/A	Slovak Republic	N/A	4	7	8	7	19	5	6	14	5	17	N/A	N/A	N/A	N/A	N/A	N/A	N/A
ArricauBouvery, 2006	https://doi.org/10.1186/1471-2180-6-38	Human	Blood	Slovak Republic	N/A	4	7	8	4	19	5	6	13	5	17	N/A	N/A	N/A	N/A	N/A	N/A	N/A
Astobiza, 2012	https://doi.org/10.1186/1746-6148-8-241	Goat	Placenta	Spain	2010	N/A	N/A	N/A	N/A	N/A	N/A	N/A	N/A	N/A	N/A	1	11	2	3	N/A	2	3
Astobiza, 2012	https://doi.org/10.1186/1746-6148-8-241	Goat	Placenta	Spain	2010	N/A	N/A	N/A	N/A	N/A	N/A	N/A	N/A	N/A	N/A	4	9	3	3	N/A	3	4
Astobiza, 2012	https://doi.org/10.1186/1746-6148-8-241	Goat	Placenta	Spain	2010	N/A	N/A	N/A	N/A	N/A	N/A	N/A	N/A	N/A	N/A	3	9	4	5	N/A	2	2
Astobiza, 2012	https://doi.org/10.1186/1746-6148-8-241	Goat	Placenta	Spain	2005	N/A	N/A	N/A	N/A	N/A	N/A	N/A	N/A	N/A	N/A	1	11	2	3	N/A	2	3
Astobiza, 2012	https://doi.org/10.1186/1746-6148-8-241	Cattle	Vagil swab	Spain	2011	N/A	N/A	N/A	N/A	N/A	N/A	N/A	N/A	N/A	N/A	6	13	2	7	N/A	4	9
Astobiza, 2012	https://doi.org/10.1186/1746-6148-8-241	Cattle	Vagil swab	Spain	2011	N/A	N/A	N/A	N/A	N/A	N/A	N/A	N/A	N/A	N/A	6	13	2	7	N/A	4	9
Astobiza, 2012	https://doi.org/10.1186/1746-6148-8-241	Cattle	Vagil swab	Spain	2011	N/A	N/A	N/A	N/A	N/A	N/A	N/A	N/A	N/A	N/A	6	13	2	7	N/A	4	9
Astobiza, 2012	https://doi.org/10.1186/1746-6148-8-241	Cattle	Milk	Spain	2011	N/A	N/A	N/A	N/A	N/A	N/A	N/A	N/A	N/A	N/A	6	13	2	7	N/A	4	9
Astobiza, 2012	https://doi.org/10.1186/1746-6148-8-241	Cattle	Milk	Spain	2011	N/A	N/A	N/A	N/A	N/A	N/A	N/A	N/A	N/A	N/A	6	13	2	7	N/A	4	9
Astobiza, 2012	https://doi.org/10.1186/1746-6148-8-241	Cattle	Milk	Spain	2010	N/A	N/A	N/A	N/A	N/A	N/A	N/A	N/A	N/A	N/A	6	13	2	7	N/A	4	10
Astobiza, 2012	https://doi.org/10.1186/1746-6148-8-241	Cattle	Bulk tank milk	Spain	2010	N/A	N/A	N/A	N/A	N/A	N/A	N/A	N/A	N/A	N/A	6	13	2	7	N/A	4	10
Astobiza, 2012	https://doi.org/10.1186/1746-6148-8-241	Cattle	Milk	Spain	2010	N/A	N/A	N/A	N/A	N/A	N/A	N/A	N/A	N/A	N/A	6	13	2	7	N/A	4	10
Astobiza, 2012	https://doi.org/10.1186/1746-6148-8-241	Cattle	Milk	Spain	2010	N/A	N/A	N/A	N/A	N/A	N/A	N/A	N/A	N/A	N/A	6	13	2	7	N/A	4	10
Astobiza, 2012	https://doi.org/10.1186/1746-6148-8-241	Cattle	Milk	Spain	2011	N/A	N/A	N/A	N/A	N/A	N/A	N/A	N/A	N/A	N/A	6	13	2	7	N/A	4	9
Astobiza, 2012	https://doi.org/10.1186/1746-6148-8-241	Cattle	Bulk tank milk	Spain	2011	N/A	N/A	N/A	N/A	N/A	N/A	N/A	N/A	N/A	N/A	6	15	2	7	N/A	4	12
Astobiza, 2012	https://doi.org/10.1186/1746-6148-8-241	Cattle	Milk	Spain	2011	N/A	N/A	N/A	N/A	N/A	N/A	N/A	N/A	N/A	N/A	6	11	2	3	N/A	4	3
Astobiza, 2012	https://doi.org/10.1186/1746-6148-8-241	Cattle	Bulk tank milk	Spain	2009	N/A	N/A	N/A	N/A	N/A	N/A	N/A	N/A	N/A	N/A	1	11	2	3	N/A	2	3
Astobiza, 2012	https://doi.org/10.1186/1746-6148-8-241	Cattle	Bulk tank milk	Spain	2009	N/A	N/A	N/A	N/A	N/A	N/A	N/A	N/A	N/A	N/A	6	13	2	7	N/A	4	12
Astobiza, 2012	https://doi.org/10.1186/1746-6148-8-241	Cattle	Bulk tank milk	Spain	2009	N/A	N/A	N/A	N/A	N/A	N/A	N/A	N/A	N/A	N/A	6	13	2	7	N/A	4	9
Astobiza, 2012	https://doi.org/10.1186/1746-6148-8-241	Cattle	Bulk tank milk	Spain	2009	N/A	N/A	N/A	N/A	N/A	N/A	N/A	N/A	N/A	N/A	6	13	2	7	N/A	4	11
Astobiza, 2012	https://doi.org/10.1186/1746-6148-8-241	Sheep	Placenta	Spain	2004	N/A	N/A	N/A	N/A	N/A	N/A	N/A	N/A	N/A	N/A	3	9	4	5	N/A	2	2
Astobiza, 2012	https://doi.org/10.1186/1746-6148-8-241	Sheep	Vagil swab	Spain	2007	N/A	N/A	N/A	N/A	N/A	N/A	N/A	N/A	N/A	N/A	3	9	5	5	N/A	2	2
Astobiza, 2012	https://doi.org/10.1186/1746-6148-8-241	Sheep	Faeces	Spain	2007	N/A	N/A	N/A	N/A	N/A	N/A	N/A	N/A	N/A	N/A	3	9	5	5	N/A	2	2
Astobiza, 2012	https://doi.org/10.1186/1746-6148-8-241	Sheep	Milk	Spain	2007	N/A	N/A	N/A	N/A	N/A	N/A	N/A	N/A	N/A	N/A	3	9	5	5	N/A	2	2
Astobiza, 2012	https://doi.org/10.1186/1746-6148-8-241	Sheep	Aerosol	Spain	2008	N/A	N/A	N/A	N/A	N/A	N/A	N/A	N/A	N/A	N/A	1	11	2	3	N/A	2	2
Astobiza, 2012	https://doi.org/10.1186/1746-6148-8-241	Sheep	Aerosol	Spain	2009	N/A	N/A	N/A	N/A	N/A	N/A	N/A	N/A	N/A	N/A	9	N/A	5	3	N/A	N/A	4
Astobiza, 2012	https://doi.org/10.1186/1746-6148-8-241	Sheep	Vagil swab	Spain	2008	N/A	N/A	N/A	N/A	N/A	N/A	N/A	N/A	N/A	N/A	1	11	2	3	N/A	2	3
Astobiza, 2012	https://doi.org/10.1186/1746-6148-8-241	Sheep	Vagil swab	Spain	2008	N/A	N/A	N/A	N/A	N/A	N/A	N/A	N/A	N/A	N/A	1	11	2	3	N/A	2	3
Astobiza, 2012	https://doi.org/10.1186/1746-6148-8-241	Sheep	Vagil swab	Spain	2009	N/A	N/A	N/A	N/A	N/A	N/A	N/A	N/A	N/A	N/A	1	11	2	3	N/A	2	3
Astobiza, 2012	https://doi.org/10.1186/1746-6148-8-241	Sheep	Placenta	Spain	2010	N/A	N/A	N/A	N/A	N/A	N/A	N/A	N/A	N/A	N/A	1	11	2	3	N/A	2	3
Astobiza, 2012	https://doi.org/10.1186/1746-6148-8-241	Sheep	Aerosol	Spain	2011	N/A	N/A	N/A	N/A	N/A	N/A	N/A	N/A	N/A	N/A	1	11	2	3	N/A	2	3
Astobiza, 2012	https://doi.org/10.1186/1746-6148-8-241	Sheep	Vagil swab	Spain	2008	N/A	N/A	N/A	N/A	N/A	N/A	N/A	N/A	N/A	N/A	1	11	2	3	N/A	2	3
Astobiza, 2012	https://doi.org/10.1186/1746-6148-8-241	Sheep	Vagil swab	Spain	2008	N/A	N/A	N/A	N/A	N/A	N/A	N/A	N/A	N/A	N/A	4	11	N/A	3	N/A	N/A	N/A
Astobiza, 2012	https://doi.org/10.1186/1746-6148-8-241	Sheep	Aerosol	Spain	2011	N/A	N/A	N/A	N/A	N/A	N/A	N/A	N/A	N/A	N/A	1	11	2	3	N/A	2	3
Astobiza, 2012	https://doi.org/10.1186/1746-6148-8-241	Sheep	Enviromental samples	Spain	2011	N/A	N/A	N/A	N/A	N/A	N/A	N/A	N/A	N/A	N/A	1	11	2	3	N/A	2	3
Astobiza, 2012	https://doi.org/10.1186/1746-6148-8-241	Sheep	Faeces	Spain	2008	N/A	N/A	N/A	N/A	N/A	N/A	N/A	N/A	N/A	N/A	1	11	2	3	N/A	2	3
Tilburg, 2012 (MLVA BANK)	doi:10.1128/JCM.05497-11	Cattle	Milk	Spain	2010	N/A	N/A	N/A	N/A	N/A	N/A	N/A	N/A	N/A	N/A	5	13	2	7	N/A	9	9
Tilburg, 2012 (MLVA BANK)	doi:10.1128/JCM.05497-11	Cattle	Milk	Switzerland	2011	N/A	N/A	N/A	N/A	N/A	N/A	N/A	N/A	N/A	N/A	6	13	2	7	N/A	9	9
Tilburg, 2012 (MLVA BANK)	doi:10.1128/JCM.05497-11	Cattle	Milk	United Kingdom	2010	N/A	N/A	N/A	N/A	N/A	N/A	N/A	N/A	N/A	N/A	6	13	2	7	N/A	10	9
SzymańskaCzerwińska, 2019	https://doi.org/10.1371/journal.pone.0210244	Human	blood	Reference strain	1945	N/A	N/A	N/A	N/A	N/A	N/A	N/A	N/A	N/A	N/A	4	8	3	3	N/A	5	4
SzymańskaCzerwińska, 2019	https://doi.org/10.1371/journal.pone.0210244	Human	Aortic valve	Reference strain	1982	N/A	N/A	N/A	N/A	N/A	N/A	N/A	N/A	N/A	N/A	10	8	3	4	N/A	7	2
SzymańskaCzerwińska, 2019	https://doi.org/10.1371/journal.pone.0210244	Rodent		Reference strain	1957	N/A	N/A	N/A	N/A	N/A	N/A	N/A	N/A	N/A	N/A	12	5	4	4	N/A	8	3
SzymańskaCzerwińska, 2019	https://doi.org/10.1371/journal.pone.0210244	Human	Aortic valve	Reference strain	1976	N/A	N/A	N/A	N/A	N/A	N/A	N/A	N/A	N/A	N/A	12	9	4	5	N/A	7	2
SzymańskaCzerwińska, 2019	https://doi.org/10.1371/journal.pone.0210244	Human	Aortic valve	Reference strain	2012	N/A	N/A	N/A	N/A	N/A	N/A	N/A	N/A	N/A	N/A	9	27	3	3	N/A	10	5
